# Supplementary material for: High-resolution neutron imaging of salt precipitation and water transport in zero-gap CO2 electrolysis
Source: Nat Commun. 2022 Oct 15;13:6099. doi: 10.1038/s41467-022-33694-y (PMC9569375; doi:10.1038/s41467-022-33694-y)
Supplement: Supplementary file 3 — Source Data [file 41467_2022_33694_MOESM3_ESM.xlsx]

## Sheet: Figure 2a
Figure 2a
	Cell 1	Current density	Cell voltage	HFR	iR-free cell voltage
		mA/cm²	V	Ohm*cm²	V
		24.93	2.29	0.65905	2.27352
		49.94	2.51	0.55449	2.48228
		99.91	2.699	0.48349	2.65065
		199.92	2.93	0.46737	2.83653
		299.37	3.203	0.43796	3.07161
	Cell 2	Current density	Cell voltage	HFR	iR-free cell voltage
		mA/cm²	V	Ohm*cm²	V
		25.39	2.37269	0.50571	2.35985
		50.63	2.54655	0.42523	2.52502
		100.54	2.67292	0.38952	2.63376
		200.46	2.81522	0.32843	2.74938
		300.79	3.06505	0.32239	2.96807

## Sheet: Figure 2b
Figure 2b
	Cell 2	Current density	Faraday efficiency CO	Faraday efficiency H2
		mA/cm²	%	%
		25.39	98.6	4.92
		50.63	94.26	2.37
		100.54	91.76	1.05
		200.46	99.43	0.78
		300.79	76.83	5.92

## Sheet: Figure 2c
Figure 2c
	Cell 2	Cell voltage	Current density	CO partial current density	H2 partial current density
		V	mA/cm²	mA/cm²	mA/cm²
		2.37269	25.39	25.03	1.25
		2.54655	50.63	47.72	1.2
		2.67292	100.54	92.26	1.06
		2.81522	200.46	199.32	1.56
		3.06505	300.79	231.1	17.81

## Sheet: Figure 4
Figure 4
	Name	Elapsed time	Cell voltage		Elapsed time	Mean GDL area neutron intensity	Mean membrane area neutron intensity	Mean anode channel area neutron intensity
	Unit	s	V		s	arb. units	arb. units	arb. units
		-0.00578	2.26347		7.99422	0.15114	0.03707	0.0557
		0.99422	2.26136		17.9942	0.1505	0.03779	0.05582
		1.99422	2.26123		27.9942	0.15036	0.03697	0.05666
		2.99422	2.26125		37.9942	0.14677	0.03744	0.05562
		3.99422	2.26209		47.9942	0.14717	0.03751	0.05567
		4.99422	2.26201		57.9942	0.14793	0.037	0.05655
		5.99422	2.26378		67.9942	0.1445	0.03759	0.0545
		6.99422	2.26198		77.9942	0.14521	0.03762	0.0545
		7.99422	2.26226		87.9942	0.14386	0.03715	0.05508
		8.99422	2.26115		97.9942	0.14168	0.03677	0.05456
		9.99422	2.2595		107.994	0.14227	0.0382	0.05552
		10.9942	2.25749		117.994	0.14004	0.03705	0.05501
		11.9942	2.25929		127.994	0.14148	0.0384	0.05486
		12.9942	2.26147		137.994	0.13989	0.03734	0.05442
		13.9942	2.25827		147.994	0.14011	0.03789	0.056
		14.9942	2.257		157.994	0.13737	0.03812	0.05545
		15.9942	2.25953		167.994	0.13687	0.03732	0.05443
		16.9942	2.26029		177.994	0.13665	0.0367	0.0551
		17.9942	2.25962		187.994	0.13638	0.03788	0.05612
		18.9942	2.25712		197.994	0.13682	0.0379	0.05516
		19.9942	2.26109		207.994	0.13676	0.03687	0.05474
		20.9942	2.25931		217.994	0.13712	0.03743	0.05538
		21.9942	2.25558		227.994	0.13476	0.03771	0.05665
		22.9942	2.25796		237.994	0.13522	0.03693	0.05649
		23.9942	2.2594		247.994	0.13306	0.03765	0.05468
		24.9942	2.26056		257.994	0.13374	0.0374	0.05473
		25.9942	2.25776		267.994	0.13039	0.03723	0.05512
		26.9942	2.25812		277.994	0.13348	0.03709	0.05521
		27.9942	2.26083		287.994	0.13222	0.03703	0.05602
		28.9942	2.25989		297.994	0.13341	0.03685	0.05486
		29.9942	2.25112		307.994	0.13213	0.03709	0.05584
		30.9942	2.25427		317.994	0.13218	0.03764	0.05576
		31.9942	2.25459		327.994	0.13191	0.03769	0.05594
		32.9942	2.25499		337.994	0.13305	0.0377	0.05582
		33.9942	2.26007		347.994	0.13277	0.03683	0.0556
		34.9942	2.26278		357.994	0.12995	0.03727	0.05628
		35.9942	2.26393		367.994	0.1317	0.03677	0.05489
		36.9942	2.26431		377.994	0.13051	0.03664	0.05545
		37.9942	2.26623		387.994	0.13063	0.03795	0.05523
		38.9942	2.26503		397.994	0.1298	0.03667	0.05563
		39.9942	2.26231		407.994	0.13198	0.03729	0.05504
		40.9942	2.26548		417.994	0.13052	0.03795	0.05509
		41.9942	2.26625		427.994	0.12947	0.03747	0.05547
		42.9942	2.26685		437.994	0.13106	0.03737	0.0553
		43.9942	2.26575		447.994	0.13094	0.03786	0.05489
		44.9942	2.26762		457.994	0.13043	0.03771	0.05551
		45.9942	2.26959		467.994	0.12835	0.03739	0.05582
		46.9942	2.2714		477.994	0.13163	0.03762	0.05604
		47.9942	2.26202		487.994	0.12998	0.03708	0.05463
		48.9942	2.26421		497.994	0.12988	0.03739	0.05428
		49.9942	2.26382		507.994	0.13015	0.0376	0.0554
		50.9942	2.26546		517.994	0.13056	0.03732	0.05605
		51.9942	2.2581		527.994	0.12795	0.037	0.05489
		52.9942	2.26083		537.994	0.12837	0.03739	0.05599
		53.9942	2.26107		547.994	0.1312	0.03748	0.05513
		54.9942	2.2635		557.994	0.12923	0.03656	0.05551
		55.9942	2.25938		567.994	0.13147	0.03673	0.05567
		56.9942	2.26201		577.994	0.13082	0.0375	0.05577
		57.9942	2.26353		587.994	0.13066	0.03784	0.05595
		58.9942	2.26632		597.994	0.13192	0.03774	0.05442
		59.9942	2.26032		607.994	0.13044	0.03769	0.05407
		60.9942	2.25967		617.994	0.12808	0.03655	0.05538
		61.9942	2.26211		627.994	0.13075	0.03758	0.05591
		62.9942	2.26602		637.994	0.13184	0.03718	0.05523
		63.9942	2.26623		647.994	0.13195	0.03771	0.05545
		64.9942	2.26743		657.994	0.12916	0.03719	0.05583
		65.9942	2.26651		667.994	0.13233	0.03755	0.05519
		66.9942	2.26829		677.994	0.1318	0.03726	0.05576
		67.9942	2.26924		687.994	0.13503	0.03731	0.05509
		68.9942	2.27179		697.994	0.13359	0.03854	0.05598
		69.9942	2.27206		707.994	0.13523	0.03765	0.05459
		70.9942	2.26988		717.994	0.13296	0.03751	0.05461
		71.9942	2.27277		727.994	0.13631	0.03707	0.05505
		72.9942	2.27349		737.994	0.13383	0.03778	0.05559
		73.9942	2.27181		747.994	0.1368	0.03777	0.05615
		74.9942	2.27019		757.994	0.13747	0.0378	0.05578
		75.9942	2.26893		767.994	0.13853	0.03803	0.05531
		76.9942	2.27192		777.994	0.13895	0.03764	0.05528
		77.9942	2.27401		787.994	0.13905	0.03718	0.05582
		78.9942	2.268		797.994	0.13897	0.0372	0.05614
		79.9942	2.26616		807.994	0.14085	0.03741	0.05548
		80.9942	2.2683		817.994	0.13906	0.03736	0.0544
		81.9942	2.26693		827.994	0.14329	0.03818	0.05623
		82.9942	2.26001		837.994	0.14184	0.03764	0.05705
		83.9942	2.25947		847.994	0.14258	0.03834	0.05462
		84.9942	2.25908		857.994	0.14603	0.03834	0.05527
		85.9942	2.26292		867.994	0.14418	0.03832	0.05473
		86.9942	2.26477		877.994	0.14563	0.03812	0.05496
		87.9942	2.26682		887.994	0.14963	0.03794	0.05593
		88.9942	2.26884		897.994	0.15975	0.03849	0.0566
		89.9942	2.26678		907.994	0.16919	0.03886	0.05672
		90.9942	2.26646		917.994	0.17618	0.0389	0.05757
		91.9942	2.26302		933.448	0.19094	0.03936	0.05748
		92.9942	2.26162		943.448	0.192	0.03951	0.05784
		93.9942	2.26534		953.448	0.19883	0.03949	0.05792
		94.9942	2.26785		963.448	0.20484	0.04071	0.0582
		95.9942	2.26246		973.448	0.20733	0.04089	0.05778
		96.9942	2.25856		983.448	0.21145	0.04124	0.05819
		97.9942	2.26317		993.448	0.21602	0.04041	0.05793
		98.9942	2.26384		1003.45	0.21521	0.04124	0.05789
		99.9942	2.26316		1013.45	0.22107	0.04028	0.05793
		100.994	2.26561		1023.45	0.22377	0.0409	0.05847
		101.994	2.26383		1033.45	0.2262	0.04132	0.05778
		102.994	2.25918		1043.45	0.22515	0.04078	0.05802
		103.994	2.26279		1053.45	0.22696	0.04098	0.0588
		104.994	2.26424		1063.45	0.22723	0.04133	0.05894
		105.994	2.26352		1073.45	0.2286	0.04047	0.05755
		106.994	2.25846		1083.45	0.23214	0.04171	0.05725
		107.994	2.26289		1093.45	0.23043	0.04155	0.05754
		108.994	2.26497		1103.45	0.2317	0.04161	0.05872
		109.994	2.2651		1113.45	0.23485	0.04189	0.05905
		110.994	2.26339		1123.45	0.23559	0.04185	0.05792
		111.994	2.26436		1133.45	0.23463	0.04105	0.05779
		112.994	2.26381		1143.45	0.23604	0.04172	0.05862
		113.994	2.26526		1153.45	0.2362	0.04155	0.0582
		114.994	2.26312		1163.45	0.23928	0.04137	0.05853
		115.994	2.26776		1173.45	0.23696	0.04155	0.0584
		116.994	2.26781		1183.45	0.23887	0.04197	0.05796
		117.994	2.26518		1193.45	0.23841	0.04264	0.05847
		118.994	2.26496		1203.45	0.23818	0.04182	0.05888
		119.994	2.26515		1213.45	0.24021	0.0421	0.05837
		120.994	2.26734		1223.45	0.24068	0.04157	0.05824
		121.994	2.26786		1233.45	0.23981	0.04217	0.05864
		122.994	2.26815		1243.45	0.24209	0.04153	0.05814
		123.994	2.27052		1253.45	0.23929	0.04236	0.05862
		124.994	2.27212		1263.45	0.24199	0.04131	0.0583
		125.994	2.2697		1273.45	0.24046	0.04141	0.0583
		126.994	2.26953		1283.45	0.24073	0.04269	0.05826
		127.994	2.26838		1293.45	0.2457	0.04231	0.05858
		128.994	2.27085		1303.45	0.24199	0.04204	0.05825
		129.994	2.27063		1313.45	0.24371	0.04344	0.05893
		130.994	2.27202		1323.45	0.24333	0.04273	0.05883
		131.994	2.27081		1333.45	0.24362	0.04273	0.05864
		132.994	2.27241		1343.45	0.24609	0.04307	0.05896
		133.994	2.27417		1353.45	0.24315	0.04164	0.05916
		134.994	2.26775		1363.45	0.24675	0.04268	0.05864
		135.994	2.26804		1373.45	0.24439	0.04286	0.05831
		136.994	2.2678		1383.45	0.24743	0.04195	0.05837
		137.994	2.26845		1393.45	0.24579	0.04218	0.05867
		138.994	2.2622		1403.45	0.24893	0.04255	0.05863
		139.994	2.26468		1413.45	0.24488	0.04172	0.05785
		140.994	2.2673		1423.45	0.24518	0.04207	0.05905
		141.994	2.26847		1433.45	0.24637	0.04214	0.0582
		142.994	2.26706		1443.45	0.24666	0.04189	0.05842
		143.994	2.26926		1453.45	0.24778	0.04182	0.05823
		144.994	2.2664		1463.45	0.24934	0.04282	0.05859
		145.994	2.26472		1473.45	0.24794	0.04129	0.05814
		146.994	2.26515		1483.45	0.24812	0.0424	0.05807
		147.994	2.26839		1493.45	0.24602	0.04286	0.05813
		148.994	2.26863		1503.45	0.24734	0.04191	0.05772
		149.994	2.26749		1513.45	0.2471	0.04225	0.05868
		150.994	2.26615		1523.45	0.24875	0.04237	0.0577
		151.994	2.26153		1533.45	0.24532	0.04198	0.0591
		152.994	2.26287		1543.45	0.24854	0.04166	0.05812
		153.994	2.26708		1553.45	0.24946	0.04278	0.05789
		154.994	2.26753		1563.45	0.24987	0.04301	0.05881
		155.994	2.26642		1573.45	0.24639	0.04325	0.05814
		156.994	2.26791		1583.45	0.24832	0.04166	0.05764
		157.994	2.2708		1593.45	0.24687	0.04121	0.05814
		158.994	2.27115		1603.45	0.2488	0.04162	0.05806
		159.994	2.2686		1613.45	0.24869	0.04254	0.05733
		160.994	2.2691		1623.45	0.24508	0.04274	0.05862
		161.994	2.27224		1633.45	0.24781	0.04213	0.05847
		162.994	2.2729		1643.45	0.24863	0.04181	0.05803
		163.994	2.27515		1653.45	0.24502	0.04262	0.05766
		164.994	2.27262		1663.45	0.24744	0.04235	0.05733
		165.994	2.27221		1673.45	0.24509	0.04306	0.05824
		166.994	2.27401		1683.45	0.24801	0.04288	0.05791
		167.994	2.27555		1693.45	0.24602	0.04245	0.05743
		168.994	2.27399		1703.45	0.24672	0.04284	0.05773
		169.994	2.27525		1713.45	0.24701	0.0418	0.05793
		170.994	2.2716		1723.45	0.24638	0.04238	0.05778
		171.994	2.2721		1733.45	0.24614	0.04259	0.05748
		172.994	2.27389		1743.45	0.24849	0.04333	0.05838
		173.994	2.27418		1753.45	0.24396	0.04223	0.05811
		174.994	2.27482		1763.45	0.24739	0.04223	0.05774
		175.994	2.26912		1773.45	0.2478	0.04181	0.05757
		176.994	2.26319		1783.45	0.24718	0.04236	0.05803
		177.994	2.26561		1793.45	0.24573	0.04305	0.0575
		178.994	2.2688		1803.45	0.2491	0.04313	0.05809
		179.994	2.2695		1813.45	0.24629	0.04183	0.05762
		180.994	2.2702		1823.45	0.24702	0.04283	0.05834
		181.994	2.2736		1833.45	0.25603	0.04418	0.05974
		182.994	2.26855		1843.45	0.264	0.04321	0.05967
		183.994	2.27026		1853.45	0.26609	0.04358	0.05885
		184.994	2.27246		1871.29	0.26563	0.04204	0.05962
		185.994	2.27211		1881.29	0.26669	0.04314	0.05898
		186.994	2.26819		1891.29	0.26898	0.0439	0.05941
		187.994	2.26792		1901.29	0.26803	0.04503	0.05972
		188.994	2.27142		1911.29	0.26582	0.04378	0.0592
		189.994	2.27338		1921.29	0.26915	0.04415	0.05899
		190.994	2.272		1931.29	0.26635	0.04325	0.05902
		191.994	2.27411		1941.29	0.2691	0.04441	0.05928
		192.994	2.27346		1951.29	0.26917	0.04333	0.05964
		193.994	2.27385		1961.29	0.27243	0.04412	0.0588
		194.994	2.27294		1971.29	0.27	0.04476	0.05887
		195.994	2.27062		1981.29	0.27077	0.04402	0.05887
		196.994	2.27239		1991.29	0.26296	0.04414	0.05929
		197.994	2.27352		2001.29	0.26658	0.04502	0.05813
		198.994	2.26999		2011.29	0.26618	0.04353	0.05918
		199.994	2.27043		2021.29	0.26558	0.04371	0.05918
		200.994	2.27014		2031.29	0.26177	0.04408	0.05897
		201.994	2.2713		2041.29	0.26317	0.04431	0.0594
		202.994	2.27216		2051.29	0.26691	0.04513	0.05841
		203.994	2.27402		2061.29	0.26287	0.04419	0.05865
		204.994	2.27308		2071.29	0.26427	0.04327	0.05899
		205.994	2.27493		2081.29	0.26565	0.0439	0.05918
		206.994	2.27759		2091.29	0.262	0.04355	0.05989
		207.994	2.27122		2101.29	0.26484	0.04383	0.05936
		208.994	2.26428		2111.29	0.2647	0.04429	0.05977
		209.994	2.26687		2121.29	0.26349	0.04303	0.06001
		210.994	2.27105		2131.29	0.25901	0.04403	0.05921
		211.994	2.27282		2141.29	0.26384	0.04423	0.05941
		212.994	2.27017		2151.29	0.26464	0.04364	0.05906
		213.994	2.27128		2161.29	0.26318	0.04337	0.0599
		214.994	2.27047		2171.29	0.2623	0.04422	0.05925
		215.994	2.27176		2181.29	0.26146	0.04361	0.05838
		216.994	2.26957		2191.29	0.26299	0.04348	0.05918
		217.994	2.27102		2201.29	0.26005	0.04462	0.05879
		218.994	2.2728		2211.29	0.26059	0.04346	0.06052
		219.994	2.27246		2221.29	0.2586	0.0441	0.0595
		220.994	2.2643		2231.29	0.25987	0.04397	0.05864
		221.994	2.26561		2241.29	0.262	0.04418	0.0591
		222.994	2.26888		2251.29	0.25919	0.04301	0.05989
		223.994	2.2714		2261.29	0.25996	0.04415	0.05955
		224.994	2.26749		2271.29	0.25818	0.04343	0.06024
		225.994	2.269		2281.29	0.26107	0.04422	0.05914
		226.994	2.27002		2291.29	0.26161	0.04337	0.05938
		227.994	2.27269		2301.29	0.25918	0.04391	0.05946
		228.994	2.27329		2311.29	0.25836	0.04387	0.05914
		229.994	2.2759		2321.29	0.25998	0.04258	0.05951
		230.994	2.27489		2331.29	0.25872	0.04402	0.05955
		231.994	2.27291		2341.29	0.25976	0.04418	0.05964
		232.994	2.271		2351.29	0.25769	0.04307	0.05985
		233.994	2.27315		2361.29	0.25714	0.04451	0.05903
		234.994	2.27545		2371.29	0.25604	0.0426	0.05943
		235.994	2.27212		2381.29	0.25739	0.04312	0.05915
		236.994	2.2689		2391.29	0.25846	0.04418	0.05974
		237.994	2.27011		2401.29	0.25883	0.04263	0.05961
		238.994	2.27295		2411.29	0.25767	0.0423	0.05931
		239.994	2.27207		2421.29	0.25857	0.044	0.05938
		240.994	2.27519		2431.29	0.25656	0.04429	0.05939
		241.994	2.2741		2441.29	0.25688	0.04412	0.0594
		242.994	2.27401		2451.29	0.25652	0.04404	0.05957
		243.994	2.27445		2461.29	0.25588	0.04424	0.05887
		244.994	2.27422		2471.29	0.25546	0.04349	0.05886
		245.994	2.27387		2481.29	0.25807	0.04314	0.05893
		246.994	2.27374		2491.29	0.25608	0.04404	0.05958
		247.994	2.27516		2501.29	0.25822	0.04384	0.05893
		248.994	2.2785		2511.29	0.25551	0.04439	0.05905
		249.994	2.27618		2521.29	0.25673	0.04368	0.05836
		250.994	2.27681		2531.29	0.25522	0.0444	0.05924
		251.994	2.27446		2541.29	0.25421	0.04492	0.05926
		252.994	2.27665		2551.29	0.2556	0.04316	0.05891
		253.994	2.27679		2561.29	0.25614	0.04298	0.05951
		254.994	2.27865		2571.29	0.25314	0.04377	0.05994
		255.994	2.27978		2581.29	0.25682	0.043	0.05939
		256.994	2.27829		2591.29	0.25692	0.04423	0.05981
		257.994	2.27575		2601.29	0.2527	0.04409	0.05964
		258.994	2.27471		2611.29	0.2545	0.04336	0.05952
		259.994	2.27672		2621.29	0.25636	0.04411	0.05956
		260.994	2.27818		2631.29	0.2544	0.04457	0.05878
		261.994	2.27536		2641.29	0.25845	0.04385	0.05916
		262.994	2.27797		2651.29	0.23448	0.04257	0.05903
		263.994	2.2741		2661.29	0.20545	0.04109	0.05901
		264.994	2.27286		2671.29	0.20058	0.04116	0.05914
		265.994	2.26989		2681.29	0.19668	0.04192	0.05938
		266.994	2.27337		2691.29	0.19592	0.04177	0.05953
		267.994	2.2758		2701.29	0.1978	0.04069	0.05923
		268.994	2.27502		2711.29	0.19959	0.04161	0.05954
		269.994	2.27267		2721.29	0.19939	0.04133	0.05851
		270.994	2.27478		2731.29	0.19882	0.04148	0.05911
		271.994	2.27629		2741.29	0.20222	0.04229	0.05848
		272.994	2.2755		2751.29	0.20461	0.04248	0.05941
		273.994	2.27636		2761.29	0.20724	0.04202	0.05858
		274.994	2.27538		2771.29	0.21589	0.04374	0.06278
		275.994	2.27452		2781.29	0.22457	0.04391	0.06174
		276.994	2.27281		2791.29	0.23643	0.04636	0.06142
		277.994	2.27479		2814.65	0.24557	0.04348	0.06128
		278.994	2.27521		2824.65	0.24772	0.04455	0.06119
		279.994	2.27439		2834.65	0.25404	0.04496	0.06124
		280.994	2.27341		2844.65	0.26033	0.04579	0.06112
		281.994	2.27602		2854.65	0.26699	0.04566	0.06088
		282.994	2.2775		2864.65	0.26916	0.04534	0.06203
		283.994	2.27482		2874.65	0.27408	0.04621	0.0615
		284.994	2.27123		2884.65	0.2761	0.04582	0.06259
		285.994	2.27643		2894.65	0.27801	0.04563	0.06181
		286.994	2.27674		2904.65	0.28114	0.04509	0.06237
		287.994	2.27959		2914.65	0.2846	0.04516	0.06272
		288.994	2.28041		2924.65	0.2835	0.04664	0.06236
		289.994	2.28158		2934.65	0.28509	0.04662	0.06244
		290.994	2.27889		2944.65	0.28569	0.04715	0.06255
		291.994	2.28218		2954.65	0.28812	0.04555	0.06244
		292.994	2.28318		2964.65	0.28922	0.0463	0.0617
		293.994	2.28081		2974.65	0.28577	0.04627	0.0626
		294.994	2.27906		2984.65	0.2823	0.04608	0.06224
		295.994	2.27954		2994.65	0.2836	0.04573	0.06188
		296.994	2.28113		3004.65	0.2856	0.04671	0.06216
		297.994	2.27417		3014.65	0.28518	0.04561	0.06262
		298.994	2.26491		3024.65	0.28844	0.04557	0.06225
		299.994	2.26334		3034.65	0.28556	0.04571	0.06239
		300.994	2.2671		3044.65	0.28354	0.0453	0.0616
		301.994	2.26855		3054.65	0.28599	0.04605	0.06256
		302.994	2.27243		3064.65	0.28749	0.04638	0.06204
		303.994	2.27486		3074.65	0.28438	0.04606	0.06217
		304.994	2.2735		3084.65	0.28661	0.04598	0.06183
		305.994	2.273		3094.65	0.28503	0.04492	0.06225
		306.994	2.27475		3104.65	0.28458	0.04653	0.06163
		307.994	2.27858		3114.65	0.28163	0.04657	0.06151
		308.994	2.2779		3124.65	0.28499	0.04671	0.06229
		309.994	2.28039		3134.65	0.28426	0.04673	0.06247
		310.994	2.28073		3144.65	0.28401	0.0464	0.0628
		311.994	2.28201		3154.65	0.28413	0.04663	0.06256
		312.994	2.28228		3164.65	0.2819	0.04645	0.063
		313.994	2.2789		3174.65	0.28193	0.04547	0.06275
		314.994	2.27981		3184.65	0.28324	0.04644	0.0618
		315.994	2.28104		3194.65	0.28387	0.04634	0.06231
		316.994	2.27632		3204.65	0.28438	0.04635	0.06284
		317.994	2.27645		3214.65	0.28203	0.04621	0.06225
		318.994	2.27579		3224.65	0.28478	0.04573	0.06244
		319.994	2.27858		3234.65	0.28101	0.04657	0.06239
		320.994	2.27789		3244.65	0.28052	0.04672	0.06277
		321.994	2.27924		3254.65	0.2804	0.04538	0.06253
		322.994	2.27961		3264.65	0.2812	0.04536	0.06188
		323.994	2.28052		3274.65	0.28503	0.04563	0.06265
		324.994	2.28054		3284.65	0.28231	0.04617	0.06235
		325.994	2.27845		3294.65	0.28134	0.04727	0.06282
		326.994	2.27824		3304.65	0.28083	0.04499	0.06167
		327.994	2.27912		3314.65	0.28046	0.04583	0.06265
		328.994	2.28184		3324.65	0.27956	0.04594	0.06143
		329.994	2.28232		3334.65	0.2821	0.04653	0.06237
		330.994	2.2839		3344.65	0.27682	0.04722	0.06164
		331.994	2.2827		3354.65	0.27987	0.04634	0.0622
		332.994	2.28362		3364.65	0.2788	0.046	0.06223
		333.994	2.28229		3374.65	0.28161	0.04653	0.06253
		334.994	2.28352		3384.65	0.28028	0.04685	0.06236
		335.994	2.27809		3394.65	0.27905	0.04642	0.06197
		336.994	2.28064		3404.65	0.27634	0.04624	0.06222
		337.994	2.28478		3414.65	0.27743	0.04631	0.0627
		338.994	2.28269		3424.65	0.27842	0.04575	0.06228
		339.994	2.27791		3434.65	0.2774	0.04691	0.06208
		340.994	2.2787		3444.65	0.27825	0.04672	0.06176
		341.994	2.28011		3454.65	0.27691	0.0464	0.06231
		342.994	2.27819		3464.65	0.27911	0.0465	0.06231
		343.994	2.28128		3474.65	0.28063	0.04615	0.06217
		344.994	2.27986		3484.65	0.27778	0.04572	0.06202
		345.994	2.27842		3494.65	0.27718	0.04682	0.06207
		346.994	2.27973		3504.65	0.27794	0.04656	0.06226
		347.994	2.28303		3514.65	0.2781	0.04638	0.06227
		348.994	2.28132		3524.65	0.27884	0.04623	0.06197
		349.994	2.28329		3534.65	0.27421	0.04685	0.06203
		350.994	2.28489		3544.65	0.27294	0.04594	0.06161
		351.994	2.28113		3554.65	0.27531	0.04621	0.06204
		352.994	2.2797		3564.65	0.27758	0.04638	0.06224
		353.994	2.2829		3574.65	0.27435	0.0464	0.06227
		354.994	2.28248		3584.65	0.2762	0.04671	0.06221
		355.994	2.2798		3594.65	0.27789	0.04627	0.06219
		356.994	2.27472		3604.65	0.27681	0.04677	0.06254
		357.994	2.27371		3614.65	0.2757	0.04613	0.06297
		358.994	2.27786		3624.65	0.2741	0.04709	0.06231
		359.994	2.27802		3634.65	0.2737	0.0467	0.0622
		360.994	2.28154		3644.65	0.27733	0.04605	0.0623
		361.994	2.28016		3654.65	0.27665	0.04665	0.06242
		362.994	2.27936		3664.65	0.27488	0.04555	0.06241
		363.994	2.28097		3674.65	0.27397	0.04671	0.06209
		364.994	2.28251		3684.65	0.27344	0.04642	0.06213
		365.994	2.28186		3694.65	0.27444	0.04545	0.06271
		366.994	2.28417		3704.65	0.27501	0.04599	0.06226
		367.994	2.28443		3714.65	0.27421	0.04732	0.06334
		368.994	2.27906		3724.65	0.27924	0.0466	0.06359
		369.994	2.28013		3734.65	0.27971	0.04699	0.06384
		370.994	2.28378		3760.58	0.28615	0.04575	0.06373
		371.994	2.28268		3770.58	0.28158	0.04659	0.06375
		372.994	2.27658		3780.58	0.28262	0.04759	0.06359
		373.994	2.2765		3790.58	0.2645	0.04616	0.06292
		374.994	2.27737		3800.58	0.25453	0.04637	0.0628
		375.994	2.27846		3810.58	0.25568	0.04541	0.06325
		376.994	2.28036		3820.58	0.24936	0.04555	0.06267
		377.994	2.28024		3830.58	0.24913	0.04542	0.06299
		378.994	2.27983		3840.58	0.24911	0.04508	0.06288
		379.994	2.28248		3850.58	0.25012	0.0455	0.06315
		380.994	2.2795		3860.58	0.25055	0.04669	0.06332
		381.994	2.28372		3870.58	0.25204	0.04643	0.0632
		382.994	2.2843		3880.58	0.25045	0.04663	0.063
		383.994	2.28337		3890.58	0.25382	0.04665	0.06307
		384.994	2.27762		3900.58	0.25416	0.04725	0.06276
		385.994	2.27892		3910.58	0.25285	0.04683	0.06376
		386.994	2.27964		3920.58	0.25474	0.04638	0.06267
		387.994	2.27753		3930.58	0.25479	0.04638	0.06302
		388.994	2.27772		3940.58	0.25889	0.04724	0.06306
		389.994	2.28148		3950.58	0.25835	0.04689	0.06273
		390.994	2.28203		3960.58	0.25767	0.04672	0.06295
		391.994	2.28283		3970.58	0.26097	0.04692	0.06341
		392.994	2.28317		3980.58	0.26158	0.04795	0.06335
		393.994	2.28284		3990.58	0.26308	0.04725	0.06321
		394.994	2.28672		4000.58	0.26698	0.04697	0.06257
		395.994	2.28749		4010.58	0.26444	0.04737	0.06299
		396.994	2.28457		4020.58	0.26719	0.04732	0.06313
		397.994	2.27938		4030.58	0.26718	0.04678	0.06351
		398.994	2.28014		4040.58	0.27112	0.04784	0.06336
		399.994	2.28054		4050.58	0.26797	0.04634	0.06374
		400.994	2.28268		4060.58	0.26815	0.0464	0.06325
		401.994	2.2817		4070.58	0.26856	0.04779	0.0626
		402.994	2.28446		4080.58	0.26701	0.04704	0.06326
		403.994	2.28214		4090.58	0.26624	0.04603	0.06324
		404.994	2.28211		4100.58	0.26733	0.0477	0.06306
		405.994	2.28086		4110.58	0.26846	0.04663	0.06333
		406.994	2.28484		4120.58	0.26566	0.04668	0.0637
		407.994	2.28579		4130.58	0.26394	0.04709	0.06247
		408.994	2.28682		4140.58	0.26413	0.04806	0.06332
		409.994	2.28694		4150.58	0.26587	0.04685	0.06332
		410.994	2.28651		4160.58	0.2651	0.04691	0.0631
		411.994	2.28348		4170.58	0.266	0.04688	0.06311
		412.994	2.2851		4180.58	0.2653	0.04683	0.06249
		413.994	2.28359		4190.58	0.26455	0.04729	0.06348
		414.994	2.28087		4200.58	0.26592	0.04639	0.0628
		415.994	2.27957		4210.58	0.26291	0.04632	0.06264
		416.994	2.27987		4220.58	0.26369	0.04714	0.06331
		417.994	2.28211		4230.58	0.2611	0.04737	0.06341
		418.994	2.28485		4240.58	0.26306	0.04697	0.06292
		419.994	2.27866		4250.58	0.25924	0.04686	0.06298
		420.994	2.27787		4260.58	0.26006	0.04721	0.0638
		421.994	2.27851		4270.58	0.25764	0.04636	0.06325
		422.994	2.28281		4280.58	0.25498	0.04727	0.06306
		423.994	2.28328		4290.58	0.25783	0.04706	0.06299
		424.994	2.28569		4300.58	0.25451	0.04644	0.06341
		425.994	2.28467		4310.58	0.25718	0.04617	0.06287
		426.994	2.28293		4320.58	0.25544	0.0469	0.06295
		427.994	2.28338		4330.58	0.25545	0.04687	0.06259
		428.994	2.28365		4340.58	0.25302	0.04722	0.06299
		429.994	2.28549		4350.58	0.25486	0.04694	0.06285
		430.994	2.28567		4360.58	0.25285	0.0466	0.06311
		431.994	2.2837		4370.58	0.25147	0.04663	0.06324
		432.994	2.27948		4380.58	0.24945	0.04728	0.0631
		433.994	2.28198		4390.58	0.24778	0.04647	0.06278
		434.994	2.28227		4400.58	0.24899	0.04649	0.06254
		435.994	2.28279		4410.58	0.24774	0.04574	0.06285
		436.994	2.28623		4420.58	0.24722	0.04669	0.06319
		437.994	2.28658		4430.58	0.24793	0.04713	0.06267
		438.994	2.28694		4440.58	0.24379	0.04667	0.06271
		439.994	2.28585		4450.58	0.24765	0.0471	0.06263
		440.994	2.28695		4460.58	0.24657	0.04687	0.0627
		441.994	2.28359		4470.58	0.24799	0.04658	0.06222
		442.994	2.28558		4480.58	0.24035	0.04648	0.06322
		443.994	2.28642		4490.58	0.24444	0.04615	0.06295
		444.994	2.28636		4500.58	0.24418	0.0456	0.06315
		445.994	2.28427		4510.58	0.24098	0.04731	0.06265
		446.994	2.27947		4520.58	0.24023	0.04676	0.06277
		447.994	2.27965		4530.58	0.23795	0.04716	0.06221
		448.994	2.28252		4540.58	0.23794	0.04648	0.06301
		449.994	2.2836		4550.58	0.23612	0.04605	0.06329
		450.994	2.28554		4560.58	0.23569	0.04608	0.06323
		451.994	2.28403		4570.58	0.23644	0.04606	0.06294
		452.994	2.27851		4580.58	0.23292	0.04554	0.06255
		453.994	2.2802		4590.58	0.23151	0.04636	0.06228
		454.994	2.28001		4600.58	0.23287	0.04609	0.06238
		455.994	2.28424		4610.58	0.22918	0.04562	0.06249
		456.994	2.28486		4620.58	0.22847	0.04601	0.06196
		457.994	2.28758		4630.58	0.22796	0.04483	0.06192
		458.994	2.28496		4640.58	0.22835	0.04544	0.06222
		459.994	2.28744		4650.58	0.22572	0.04582	0.06222
		460.994	2.28615		4660.58	0.22499	0.04617	0.06166
		461.994	2.28733
		462.994	2.28914
		463.994	2.28799
		464.994	2.28749
		465.994	2.28681
		466.994	2.28756
		467.994	2.28829
		468.994	2.28944
		469.994	2.28644
		470.994	2.2842
		471.994	2.28602
		472.994	2.28676
		473.994	2.28755
		474.994	2.28773
		475.994	2.28897
		476.994	2.28821
		477.994	2.28635
		478.994	2.28889
		479.994	2.28937
		480.994	2.28895
		481.994	2.28789
		482.994	2.28903
		483.994	2.28707
		484.994	2.28707
		485.994	2.28708
		486.994	2.28859
		487.994	2.28802
		488.994	2.28746
		489.994	2.28872
		490.994	2.28823
		491.994	2.28658
		492.994	2.28537
		493.994	2.2856
		494.994	2.28739
		495.994	2.28807
		496.994	2.28893
		497.994	2.28682
		498.994	2.28829
		499.994	2.28822
		500.994	2.29008
		501.994	2.28843
		502.994	2.28767
		503.994	2.28648
		504.994	2.28324
		505.994	2.28234
		506.994	2.28428
		507.994	2.28558
		508.994	2.28573
		509.994	2.2799
		510.994	2.27911
		511.994	2.28311
		512.994	2.28298
		513.994	2.28152
		514.994	2.2822
		515.994	2.2823
		516.994	2.27995
		517.994	2.28435
		518.994	2.28493
		519.994	2.2845
		520.994	2.28307
		521.994	2.28587
		522.994	2.28805
		523.994	2.2891
		524.994	2.29014
		525.994	2.28898
		526.994	2.291
		527.994	2.28431
		528.994	2.28443
		529.994	2.28385
		530.994	2.28478
		531.994	2.28399
		532.994	2.28642
		533.994	2.28359
		534.994	2.28018
		535.994	2.28421
		536.994	2.28562
		537.994	2.28608
		538.994	2.28718
		539.994	2.28767
		540.994	2.28428
		541.994	2.28759
		542.994	2.28909
		543.994	2.28731
		544.994	2.28943
		545.994	2.28931
		546.994	2.29291
		547.994	2.291
		548.994	2.29029
		549.994	2.28759
		550.994	2.28865
		551.994	2.29038
		552.994	2.28674
		553.994	2.28525
		554.994	2.28713
		555.994	2.28674
		556.994	2.28437
		557.994	2.28742
		558.994	2.2878
		559.994	2.28678
		560.994	2.28492
		561.994	2.28576
		562.994	2.28568
		563.994	2.27991
		564.994	2.27088
		565.994	2.27134
		566.994	2.26977
		567.994	2.2708
		568.994	2.27724
		569.994	2.2817
		570.994	2.28478
		571.994	2.28515
		572.994	2.28586
		573.994	2.28444
		574.994	2.28473
		575.994	2.28647
		576.994	2.28776
		577.994	2.28992
		578.994	2.2875
		579.994	2.28307
		580.994	2.28431
		581.994	2.28479
		582.994	2.28817
		583.994	2.28456
		584.994	2.28544
		585.994	2.28735
		586.994	2.28848
		587.994	2.28703
		588.994	2.28679
		589.994	2.28759
		590.994	2.28845
		591.994	2.28955
		592.994	2.2894
		593.994	2.29242
		594.994	2.29145
		595.994	2.28898
		596.994	2.2867
		597.994	2.28631
		598.994	2.2885
		599.994	2.28778
		600.994	2.28955
		601.994	2.29045
		602.994	2.28412
		603.994	2.2837
		604.994	2.28566
		605.994	2.28948
		606.994	2.28809
		607.994	2.29114
		608.994	2.2884
		609.994	2.27791
		610.994	2.27216
		611.994	2.27298
		612.994	2.27351
		613.994	2.2799
		614.994	2.28356
		615.994	2.28428
		616.994	2.28614
		617.994	2.28919
		618.994	2.29051
		619.994	2.29143
		620.994	2.28606
		621.994	2.28456
		622.994	2.28682
		623.994	2.28918
		624.994	2.28958
		625.994	2.29247
		626.994	2.29128
		627.994	2.29122
		628.994	2.29242
		629.994	2.28704
		630.994	2.28989
		631.994	2.29092
		632.994	2.28995
		633.994	2.28838
		634.994	2.28598
		635.994	2.28289
		636.994	2.28545
		637.994	2.2871
		638.994	2.28836
		639.994	2.28955
		640.994	2.28963
		641.994	2.29021
		642.994	2.29141
		643.994	2.29255
		644.994	2.29129
		645.994	2.29096
		646.994	2.29195
		647.994	2.2902
		648.994	2.29038
		649.994	2.285
		650.994	2.28409
		651.994	2.2862
		652.994	2.28767
		653.994	2.28868
		654.994	2.29091
		655.994	2.28667
		656.994	2.28379
		657.994	2.28584
		658.994	2.28956
		659.994	2.28895
		660.994	2.28998
		661.994	2.2873
		662.994	2.28563
		663.994	2.28741
		664.994	2.28843
		665.994	2.2901
		666.994	2.28911
		667.994	2.29033
		668.994	2.28946
		669.994	2.29237
		670.994	2.29265
		671.994	2.29141
		672.994	2.28688
		673.994	2.27611
		674.994	2.27358
		675.994	2.27603
		676.994	2.27778
		677.994	2.28392
		678.994	2.28692
		679.994	2.28959
		680.994	2.28891
		681.994	2.28863
		682.994	2.28848
		683.994	2.2926
		684.994	2.29404
		685.994	2.29357
		686.994	2.29203
		687.994	2.29248
		688.994	2.29385
		689.994	2.28986
		690.994	2.28805
		691.994	2.291
		692.994	2.2921
		693.994	2.29255
		694.994	2.29243
		695.994	2.29284
		696.994	2.29445
		697.994	2.29408
		698.994	2.29184
		699.994	2.29123
		700.994	2.29119
		701.994	2.29375
		702.994	2.29334
		703.994	2.29466
		704.994	2.29251
		705.994	2.29369
		706.994	2.29313
		707.994	2.29027
		708.994	2.28802
		709.994	2.29133
		710.994	2.29269
		711.994	2.29121
		712.994	2.29139
		713.994	2.29148
		714.994	2.29232
		715.994	2.2884
		716.994	2.29151
		717.994	2.2931
		718.994	2.29054
		719.994	2.29116
		720.994	2.29334
		721.994	2.28727
		722.994	2.28868
		723.994	2.2899
		724.994	2.29137
		725.994	2.28953
		726.994	2.29023
		727.994	2.29198
		728.994	2.28829
		729.994	2.29168
		730.994	2.29188
		731.994	2.28791
		732.994	2.28465
		733.994	2.28665
		734.994	2.28899
		735.994	2.28902
		736.994	2.28826
		737.994	2.28911
		738.994	2.2914
		739.994	2.29075
		740.994	2.28946
		741.994	2.29001
		742.994	2.29024
		743.994	2.27869
		744.994	2.27828
		745.994	2.279
		746.994	2.27826
		747.994	2.28296
		748.994	2.28524
		749.994	2.28515
		750.994	2.2866
		751.994	2.28943
		752.994	2.28878
		753.994	2.28712
		754.994	2.29112
		755.994	2.29405
		756.994	2.29079
		757.994	2.29291
		758.994	2.29226
		759.994	2.29156
		760.994	2.29202
		761.994	2.29324
		762.994	2.29283
		763.994	2.29071
		764.994	2.28948
		765.994	2.29229
		766.994	2.29217
		767.994	2.29356
		768.994	2.29283
		769.994	2.28776
		770.994	2.28559
		771.994	2.28787
		772.994	2.2895
		773.994	2.29112
		774.994	2.29117
		775.994	2.28943
		776.994	2.29084
		777.994	2.29151
		778.994	2.29132
		779.994	2.29247
		780.995	2.28482
		781.995	2.28551
		782.995	2.28826
		783.995	2.28891
		784.995	2.28968
		785.995	2.29139
		786.995	2.29006
		787.995	2.29073
		788.995	2.29061
		789.995	2.29129
		790.995	2.29131
		791.995	2.2923
		792.995	2.29068
		793.995	2.28992
		794.995	2.29369
		795.995	2.29399
		796.995	2.29328
		797.995	2.29099
		798.995	2.2905
		799.995	2.29048
		800.995	2.29187
		801.995	2.28933
		802.995	2.28748
		803.995	2.28969
		804.995	2.29189
		805.995	2.29299
		806.995	2.2921
		807.995	2.29378
		808.995	2.29396
		809.995	2.29418
		810.995	2.28942
		811.995	2.29075
		812.995	2.29213
		813.995	2.29348
		814.995	2.2933
		815.995	2.29316
		816.995	2.29217
		817.995	2.29206
		818.995	2.29289
		819.995	2.29004
		820.995	2.28846
		821.995	2.28973
		822.995	2.29064
		823.995	2.28871
		824.995	2.29064
		825.995	2.29091
		826.995	2.28982
		827.995	2.28986
		828.995	2.28957
		829.995	2.28857
		830.995	2.28957
		831.995	2.28983
		832.995	2.29034
		833.995	2.29146
		834.995	2.28734
		835.995	2.28632
		836.995	2.28749
		837.995	2.28958
		838.995	2.28858
		839.995	2.28758
		840.995	2.28862
		841.995	2.28856
		842.995	2.28911
		843.995	2.28955
		844.995	2.29172
		845.995	2.29337
		846.995	2.29244
		847.995	2.29001
		848.995	2.28562
		849.995	2.28892
		850.995	2.2902
		851.995	2.29031
		852.995	2.28972
		853.995	2.29086
		854.995	2.29234
		855.995	2.29217
		857.971	2.28656
		859.094	2.28851
		860.221	2.28976
		861.194	2.28864
		862.321	2.29063
		863.445	2.28914
		864.568	2.29113
		865.539	2.29119
		866.666	2.29153
		867.639	2.29244
		868.765	2.29261
		869.737	2.28966
		870.861	2.28988
		871.834	2.29087
		872.804	2.29325
		873.775	2.29112
		874.591	2.29253
		875.548	2.29274
		876.53	2.29075
		877.356	2.28922
		878.434	2.29029
		879.271	2.29072
		880.106	2.2894
		880.943	2.29093
		881.779	2.29063
		882.614	2.28196
		883.448	2.27592
		893.448	2.50165
		894.448	2.5321
		895.448	2.54114
		896.448	2.54285
		897.448	2.5437
		898.448	2.54384
		899.448	2.54154
		900.448	2.53915
		901.448	2.53565
		902.448	2.5332
		903.448	2.531
		904.448	2.52767
		905.448	2.52421
		906.448	2.52315
		907.448	2.52161
		908.448	2.52175
		909.448	2.52147
		910.448	2.5216
		911.448	2.5203
		912.448	2.51664
		913.448	2.51552
		914.448	2.51556
		915.448	2.5171
		916.448	2.51826
		917.448	2.51769
		918.448	2.51684
		919.448	2.51726
		920.448	2.51451
		921.448	2.51428
		922.448	2.5145
		923.448	2.51296
		924.448	2.51277
		925.448	2.51212
		926.448	2.5122
		927.448	2.5108
		928.448	2.5111
		929.448	2.51262
		930.448	2.511
		931.448	2.5112
		932.448	2.51042
		933.448	2.51172
		934.448	2.50989
		935.448	2.50876
		936.448	2.50883
		937.448	2.50656
		938.448	2.50867
		939.448	2.50952
		940.448	2.50705
		941.448	2.5068
		942.448	2.50906
		943.448	2.50824
		944.448	2.50912
		945.448	2.50974
		946.448	2.51192
		947.448	2.51071
		948.448	2.51028
		949.448	2.51083
		950.448	2.51257
		951.448	2.5124
		952.448	2.51212
		953.448	2.51312
		954.448	2.51138
		955.448	2.51114
		956.448	2.50875
		957.448	2.50955
		958.448	2.51076
		959.448	2.50876
		960.448	2.50897
		961.448	2.50891
		962.448	2.51189
		963.448	2.51137
		964.448	2.51145
		965.448	2.51299
		966.448	2.51211
		967.448	2.51058
		968.448	2.51026
		969.448	2.5097
		970.448	2.51038
		971.448	2.51135
		972.448	2.51062
		973.448	2.51011
		974.448	2.50847
		975.448	2.50787
		976.448	2.50709
		977.448	2.50417
		978.448	2.50587
		979.448	2.50819
		980.448	2.50912
		981.448	2.50809
		982.448	2.50838
		983.448	2.506
		984.448	2.50682
		985.448	2.50731
		986.448	2.50855
		987.448	2.50765
		988.448	2.50515
		989.448	2.50344
		990.448	2.5053
		991.448	2.50743
		992.448	2.50735
		993.448	2.50703
		994.448	2.50583
		995.448	2.50764
		996.448	2.5047
		997.448	2.50502
		998.448	2.50315
		999.448	2.50472
		1000.45	2.50558
		1001.45	2.50661
		1002.45	2.50699
		1003.45	2.50573
		1004.45	2.5057
		1005.45	2.50416
		1006.45	2.50613
		1007.45	2.50595
		1008.45	2.50535
		1009.45	2.50516
		1010.45	2.50818
		1011.45	2.50781
		1012.45	2.50789
		1013.45	2.5086
		1014.45	2.50834
		1015.45	2.50942
		1016.45	2.50856
		1017.45	2.50851
		1018.45	2.50668
		1019.45	2.5086
		1020.45	2.50624
		1021.45	2.50923
		1022.45	2.50792
		1023.45	2.51038
		1024.45	2.50853
		1025.45	2.50849
		1026.45	2.50886
		1027.45	2.50897
		1028.45	2.50871
		1029.45	2.50856
		1030.45	2.50815
		1031.45	2.50781
		1032.45	2.50847
		1033.45	2.50952
		1034.45	2.50762
		1035.45	2.50419
		1036.45	2.50463
		1037.45	2.50597
		1038.45	2.5059
		1039.45	2.49818
		1040.45	2.50017
		1041.45	2.50476
		1042.45	2.50784
		1043.45	2.50857
		1044.45	2.50933
		1045.45	2.50975
		1046.45	2.51071
		1047.45	2.51184
		1048.45	2.51052
		1049.45	2.50817
		1050.45	2.50878
		1051.45	2.50857
		1052.45	2.50869
		1053.45	2.50915
		1054.45	2.50893
		1055.45	2.50951
		1056.45	2.51039
		1057.45	2.51072
		1058.45	2.51005
		1059.45	2.50604
		1060.45	2.50536
		1061.45	2.50625
		1062.45	2.50815
		1063.45	2.5093
		1064.45	2.51027
		1065.45	2.50967
		1066.45	2.50996
		1067.45	2.50933
		1068.45	2.50773
		1069.45	2.50931
		1070.45	2.50862
		1071.45	2.50833
		1072.45	2.50703
		1073.45	2.50713
		1074.45	2.5062
		1075.45	2.50832
		1076.45	2.50344
		1077.45	2.50258
		1078.45	2.50472
		1079.45	2.50613
		1080.45	2.50703
		1081.45	2.507
		1082.45	2.50464
		1083.45	2.50649
		1084.45	2.50799
		1085.45	2.50959
		1086.45	2.51062
		1087.45	2.51139
		1088.45	2.50838
		1089.45	2.50704
		1090.45	2.50817
		1091.45	2.50909
		1092.45	2.51087
		1093.45	2.50892
		1094.45	2.50767
		1095.45	2.50675
		1096.45	2.50839
		1097.45	2.50902
		1098.45	2.5109
		1099.45	2.5105
		1100.45	2.50912
		1101.45	2.50441
		1102.45	2.50552
		1103.45	2.5075
		1104.45	2.50567
		1105.45	2.50592
		1106.45	2.50799
		1107.45	2.50941
		1108.45	2.50835
		1109.45	2.50968
		1110.45	2.50802
		1111.45	2.50657
		1112.45	2.50712
		1113.45	2.50326
		1114.45	2.50189
		1115.45	2.50581
		1116.45	2.50642
		1117.45	2.50807
		1118.45	2.50711
		1119.45	2.50541
		1120.45	2.50538
		1121.45	2.50378
		1122.45	2.50383
		1123.45	2.50625
		1124.45	2.50746
		1125.45	2.50973
		1126.45	2.51052
		1127.45	2.51011
		1128.45	2.5082
		1129.45	2.50847
		1130.45	2.5086
		1131.45	2.51024
		1132.45	2.50889
		1133.45	2.50732
		1134.45	2.50811
		1135.45	2.50863
		1136.45	2.50774
		1137.45	2.50869
		1138.45	2.50727
		1139.45	2.50477
		1140.45	2.50595
		1141.45	2.50519
		1142.45	2.50256
		1143.45	2.50636
		1144.45	2.50743
		1145.45	2.50642
		1146.45	2.50748
		1147.45	2.50813
		1148.45	2.50782
		1149.45	2.50973
		1150.45	2.50965
		1151.45	2.51022
		1152.45	2.50516
		1153.45	2.50556
		1154.45	2.50873
		1155.45	2.50906
		1156.45	2.50958
		1157.45	2.51097
		1158.45	2.51227
		1159.45	2.51258
		1160.45	2.5133
		1161.45	2.51392
		1162.45	2.5125
		1163.45	2.51106
		1164.45	2.51006
		1165.45	2.51069
		1166.45	2.50803
		1167.45	2.50811
		1168.45	2.50943
		1169.45	2.50759
		1170.45	2.508
		1171.45	2.50894
		1172.45	2.5101
		1173.45	2.51279
		1174.45	2.508
		1175.45	2.50783
		1176.45	2.50916
		1177.45	2.50966
		1178.45	2.50671
		1179.45	2.51017
		1180.45	2.50971
		1181.45	2.51036
		1182.45	2.50975
		1183.45	2.5094
		1184.45	2.50983
		1185.45	2.50735
		1186.45	2.50842
		1187.45	2.50904
		1188.45	2.51102
		1189.45	2.51146
		1190.45	2.51332
		1191.45	2.51381
		1192.45	2.51201
		1193.45	2.51162
		1194.45	2.51305
		1195.45	2.51197
		1196.45	2.51298
		1197.45	2.5087
		1198.45	2.50029
		1199.45	2.49944
		1200.45	2.50313
		1201.45	2.50148
		1202.45	2.50511
		1203.45	2.50838
		1204.45	2.50867
		1205.45	2.50673
		1206.45	2.50943
		1207.45	2.50699
		1208.45	2.50757
		1209.45	2.51023
		1210.45	2.51047
		1211.45	2.51082
		1212.45	2.51126
		1213.45	2.51208
		1214.45	2.51121
		1215.45	2.51334
		1216.45	2.51307
		1217.45	2.51286
		1218.45	2.5093
		1219.45	2.50915
		1220.45	2.51077
		1221.45	2.50972
		1222.45	2.50887
		1223.45	2.50459
		1224.45	2.50336
		1225.45	2.50568
		1226.45	2.50715
		1227.45	2.50936
		1228.45	2.50904
		1229.45	2.50767
		1230.45	2.50865
		1231.45	2.51056
		1232.45	2.51149
		1233.45	2.50981
		1234.45	2.51048
		1235.45	2.51167
		1236.45	2.51317
		1237.45	2.51423
		1238.45	2.51358
		1239.45	2.51481
		1240.45	2.51439
		1241.45	2.51002
		1242.45	2.50801
		1243.45	2.51143
		1244.45	2.51392
		1245.45	2.51401
		1246.45	2.5112
		1247.45	2.50463
		1248.45	2.50555
		1249.45	2.50857
		1250.45	2.51042
		1251.45	2.51306
		1252.45	2.51344
		1253.45	2.51228
		1254.45	2.5111
		1255.45	2.51016
		1256.45	2.5117
		1257.45	2.51232
		1258.45	2.51001
		1259.45	2.50676
		1260.45	2.50861
		1261.45	2.5078
		1262.45	2.51114
		1263.45	2.5108
		1264.45	2.51125
		1265.45	2.51094
		1266.45	2.51408
		1267.45	2.51254
		1268.45	2.51225
		1269.45	2.51201
		1270.45	2.51175
		1271.45	2.50943
		1272.45	2.50957
		1273.45	2.51006
		1274.45	2.51203
		1275.45	2.51336
		1276.45	2.51284
		1277.45	2.51185
		1278.45	2.5118
		1279.45	2.51214
		1280.45	2.51382
		1281.45	2.51168
		1282.45	2.51374
		1283.45	2.51505
		1284.45	2.51437
		1285.45	2.51072
		1286.45	2.51079
		1287.45	2.51304
		1288.45	2.51136
		1289.45	2.51045
		1290.45	2.51097
		1291.45	2.50884
		1292.45	2.50869
		1293.45	2.50761
		1294.45	2.50783
		1295.45	2.50717
		1296.45	2.50611
		1297.45	2.5083
		1298.45	2.5067
		1299.45	2.50744
		1300.45	2.50899
		1301.45	2.51046
		1302.45	2.51105
		1303.45	2.5095
		1304.45	2.51245
		1305.45	2.51247
		1306.45	2.5124
		1307.45	2.5119
		1308.45	2.51274
		1309.45	2.51183
		1310.45	2.51111
		1311.45	2.51171
		1312.45	2.51183
		1313.45	2.5137
		1314.45	2.51368
		1315.45	2.51572
		1316.45	2.51393
		1317.45	2.51536
		1318.45	2.51299
		1319.45	2.51215
		1320.45	2.50741
		1321.45	2.5084
		1322.45	2.51065
		1323.45	2.51146
		1324.45	2.51232
		1325.45	2.51029
		1326.45	2.50987
		1327.45	2.51105
		1328.45	2.51243
		1329.45	2.51333
		1330.45	2.50944
		1331.45	2.50776
		1332.45	2.50938
		1333.45	2.51176
		1334.45	2.51103
		1335.45	2.51096
		1336.45	2.51117
		1337.45	2.51083
		1338.45	2.51041
		1339.45	2.51139
		1340.45	2.51169
		1341.45	2.50832
		1342.45	2.50654
		1343.45	2.50743
		1344.45	2.51114
		1345.45	2.51181
		1346.45	2.50933
		1347.45	2.51064
		1348.45	2.50888
		1349.45	2.50882
		1350.45	2.50627
		1351.45	2.50806
		1352.45	2.50889
		1353.45	2.51062
		1354.45	2.5113
		1355.45	2.50939
		1356.45	2.50876
		1357.45	2.50872
		1358.45	2.51023
		1359.45	2.50845
		1360.45	2.5086
		1361.45	2.51033
		1362.45	2.51093
		1363.45	2.51009
		1364.45	2.51179
		1365.45	2.51277
		1366.45	2.51152
		1367.45	2.51176
		1368.45	2.51005
		1369.45	2.51235
		1370.45	2.51151
		1371.45	2.51091
		1372.45	2.51085
		1373.45	2.50892
		1374.45	2.50997
		1375.45	2.51181
		1376.45	2.50833
		1377.45	2.50915
		1378.45	2.50972
		1379.45	2.50822
		1380.45	2.50738
		1381.45	2.50994
		1382.45	2.50835
		1383.45	2.50855
		1384.45	2.51064
		1385.45	2.51122
		1386.45	2.51189
		1387.45	2.51145
		1388.45	2.51242
		1389.45	2.51169
		1390.45	2.51393
		1391.45	2.51301
		1392.45	2.51169
		1393.45	2.50748
		1394.45	2.50814
		1395.45	2.50875
		1396.45	2.51057
		1397.45	2.5113
		1398.45	2.51254
		1399.45	2.50916
		1400.45	2.50912
		1401.45	2.5084
		1402.45	2.50812
		1403.45	2.50802
		1404.45	2.50815
		1405.45	2.50758
		1406.45	2.50441
		1407.45	2.50689
		1408.45	2.50924
		1409.45	2.50741
		1410.45	2.50596
		1411.45	2.50836
		1412.45	2.50654
		1413.45	2.50629
		1414.45	2.50811
		1415.45	2.50587
		1416.45	2.5018
		1417.45	2.50282
		1418.45	2.50185
		1419.45	2.50458
		1420.45	2.5084
		1421.45	2.50995
		1422.45	2.5109
		1423.45	2.5128
		1424.45	2.51084
		1425.45	2.5126
		1426.45	2.51152
		1427.45	2.51062
		1428.45	2.51201
		1429.45	2.51093
		1430.45	2.50834
		1431.45	2.50771
		1432.45	2.51082
		1433.45	2.51045
		1434.45	2.51264
		1435.45	2.51152
		1436.45	2.5105
		1437.45	2.51258
		1438.45	2.51343
		1439.45	2.5127
		1440.45	2.51263
		1441.45	2.51154
		1442.45	2.51042
		1443.45	2.50781
		1444.45	2.5072
		1445.45	2.50702
		1446.45	2.50856
		1447.45	2.50623
		1448.45	2.50886
		1449.45	2.5085
		1450.45	2.51121
		1451.45	2.50662
		1452.45	2.50425
		1453.45	2.50655
		1454.45	2.50483
		1455.45	2.50629
		1456.45	2.50902
		1457.45	2.51035
		1458.45	2.5075
		1459.45	2.50533
		1460.45	2.50775
		1461.45	2.50839
		1462.45	2.50737
		1463.45	2.50679
		1464.45	2.50705
		1465.45	2.509
		1466.45	2.50473
		1467.45	2.50425
		1468.45	2.50726
		1469.45	2.50332
		1470.45	2.50379
		1471.45	2.50744
		1472.45	2.50967
		1473.45	2.5095
		1474.45	2.51061
		1475.45	2.51297
		1476.45	2.51168
		1477.45	2.51225
		1478.45	2.51135
		1479.45	2.51198
		1480.45	2.51366
		1481.45	2.51283
		1482.45	2.51087
		1483.45	2.51184
		1484.45	2.51029
		1485.45	2.50832
		1486.45	2.50872
		1487.45	2.50964
		1488.45	2.51132
		1489.45	2.514
		1490.45	2.51279
		1491.45	2.51216
		1492.45	2.51165
		1493.45	2.51303
		1494.45	2.5116
		1495.45	2.51325
		1496.45	2.51352
		1497.45	2.51028
		1498.45	2.50604
		1499.45	2.50787
		1500.45	2.50865
		1501.45	2.50139
		1502.45	2.50238
		1503.45	2.50647
		1504.45	2.50925
		1505.45	2.50919
		1506.45	2.50738
		1507.45	2.50823
		1508.45	2.50989
		1509.45	2.51246
		1510.45	2.51157
		1511.45	2.50978
		1512.45	2.50832
		1513.45	2.50881
		1514.45	2.50924
		1515.45	2.50482
		1516.45	2.50614
		1517.45	2.50647
		1518.45	2.50812
		1519.45	2.51063
		1520.45	2.5085
		1521.45	2.50363
		1522.45	2.50494
		1523.45	2.50728
		1524.45	2.51181
		1525.45	2.51387
		1526.45	2.51369
		1527.45	2.51308
		1528.45	2.51282
		1529.45	2.5101
		1530.45	2.51047
		1531.45	2.51311
		1532.45	2.50898
		1533.45	2.50816
		1534.45	2.51059
		1535.45	2.50966
		1536.45	2.50641
		1537.45	2.50725
		1538.45	2.50833
		1539.45	2.50906
		1540.45	2.51015
		1541.45	2.50995
		1542.45	2.50937
		1543.45	2.51071
		1544.45	2.51059
		1545.45	2.51158
		1546.45	2.50972
		1547.45	2.50344
		1548.45	2.50755
		1549.45	2.50821
		1550.45	2.50646
		1551.45	2.50793
		1552.45	2.50995
		1553.45	2.5092
		1554.45	2.5122
		1555.45	2.51471
		1556.45	2.51316
		1557.45	2.51234
		1558.45	2.51261
		1559.45	2.5055
		1560.45	2.50589
		1561.45	2.508
		1562.45	2.50349
		1563.45	2.50449
		1564.45	2.50684
		1565.45	2.5073
		1566.45	2.5043
		1567.45	2.50675
		1568.45	2.50836
		1569.45	2.51065
		1570.45	2.51056
		1571.45	2.51096
		1572.45	2.51321
		1573.45	2.51164
		1574.45	2.50759
		1575.45	2.50895
		1576.45	2.5097
		1577.45	2.50592
		1578.45	2.50293
		1579.45	2.50541
		1580.45	2.50459
		1581.45	2.50569
		1582.45	2.50807
		1583.45	2.51055
		1584.45	2.50768
		1585.45	2.50574
		1586.45	2.50704
		1587.45	2.50959
		1588.45	2.50728
		1589.45	2.50692
		1590.45	2.50856
		1591.45	2.51094
		1592.45	2.50765
		1593.45	2.50226
		1594.45	2.50042
		1595.45	2.50492
		1596.45	2.50674
		1597.45	2.50721
		1598.45	2.50922
		1599.45	2.50749
		1600.45	2.50722
		1601.45	2.50833
		1602.45	2.50765
		1603.45	2.50723
		1604.45	2.50875
		1605.45	2.50825
		1606.45	2.50711
		1607.45	2.50544
		1608.45	2.50457
		1609.45	2.50532
		1610.45	2.50856
		1611.45	2.508
		1612.45	2.50715
		1613.45	2.50702
		1614.45	2.50883
		1615.45	2.50867
		1616.45	2.5042
		1617.45	2.507
		1618.45	2.50952
		1619.45	2.50555
		1620.45	2.5051
		1621.45	2.50695
		1622.45	2.50814
		1623.45	2.5083
		1624.45	2.50756
		1625.45	2.50857
		1626.45	2.50922
		1627.45	2.50643
		1628.45	2.50744
		1629.45	2.50805
		1630.45	2.50891
		1631.45	2.50716
		1632.45	2.50673
		1633.45	2.50542
		1634.45	2.50825
		1635.45	2.51034
		1636.45	2.51042
		1637.45	2.51061
		1638.45	2.51071
		1639.45	2.50741
		1640.45	2.50921
		1641.45	2.5096
		1642.45	2.50554
		1643.45	2.50743
		1644.45	2.50894
		1645.45	2.51033
		1646.45	2.51193
		1647.45	2.51136
		1648.45	2.50949
		1649.45	2.5102
		1650.45	2.51077
		1651.45	2.50793
		1652.45	2.5075
		1653.45	2.50766
		1654.45	2.51005
		1655.45	2.50207
		1656.45	2.50407
		1657.45	2.50837
		1658.45	2.51017
		1659.45	2.51184
		1660.45	2.51266
		1661.45	2.51233
		1662.45	2.51281
		1663.45	2.51358
		1664.45	2.51275
		1665.45	2.51413
		1666.45	2.50879
		1667.45	2.50785
		1668.45	2.51047
		1669.45	2.51063
		1670.45	2.50955
		1671.45	2.5096
		1672.45	2.5102
		1673.45	2.50611
		1674.45	2.50655
		1675.45	2.50879
		1676.45	2.51071
		1677.45	2.5071
		1678.45	2.50743
		1679.45	2.51055
		1680.45	2.51143
		1681.45	2.51131
		1682.45	2.51215
		1683.45	2.51183
		1684.45	2.5109
		1685.45	2.51183
		1686.45	2.51407
		1687.45	2.51354
		1688.45	2.51147
		1689.45	2.51378
		1690.45	2.51178
		1691.45	2.50809
		1692.45	2.50946
		1693.45	2.50998
		1694.45	2.51059
		1695.45	2.51394
		1696.45	2.51414
		1697.45	2.51551
		1698.45	2.50646
		1699.45	2.50772
		1700.45	2.51064
		1701.45	2.5096
		1702.45	2.51133
		1703.45	2.5107
		1704.45	2.50832
		1705.45	2.50937
		1706.45	2.50902
		1707.45	2.51134
		1708.45	2.51223
		1709.45	2.51213
		1710.45	2.51269
		1711.45	2.51205
		1712.45	2.51075
		1713.45	2.51064
		1714.45	2.51158
		1715.45	2.51058
		1716.45	2.51107
		1717.45	2.51394
		1718.45	2.51581
		1719.45	2.51466
		1720.45	2.51373
		1721.45	2.5148
		1722.45	2.5101
		1723.45	2.51023
		1724.45	2.51181
		1725.45	2.51235
		1726.45	2.51121
		1727.45	2.51369
		1728.45	2.51251
		1729.45	2.512
		1730.45	2.50204
		1731.45	2.50368
		1732.45	2.50838
		1733.45	2.51082
		1734.45	2.50588
		1735.45	2.50645
		1736.45	2.50908
		1737.45	2.50959
		1738.45	2.50531
		1739.45	2.50612
		1740.45	2.50946
		1741.45	2.51062
		1742.45	2.50279
		1743.45	2.50468
		1744.45	2.50773
		1745.45	2.50961
		1746.45	2.51333
		1747.45	2.51504
		1748.45	2.51707
		1749.45	2.5151
		1750.45	2.51571
		1751.45	2.51551
		1752.45	2.51304
		1753.45	2.51155
		1754.45	2.50854
		1755.45	2.5082
		1756.45	2.5046
		1757.45	2.50848
		1758.45	2.50779
		1759.45	2.50672
		1760.45	2.50979
		1761.45	2.5094
		1762.45	2.51057
		1763.45	2.51026
		1764.45	2.50983
		1765.45	2.50885
		1766.45	2.51007
		1767.45	2.5096
		1768.45	2.50965
		1769.45	2.51018
		1770.45	2.51178
		1771.45	2.51041
		1772.45	2.50947
		1773.45	2.51242
		1774.45	2.51136
		1775.45	2.50923
		1776.45	2.50977
		1777.45	2.51228
		1778.45	2.5111
		1779.45	2.50688
		1780.45	2.50817
		1781.45	2.51029
		1782.45	2.51322
		1783.45	2.50841
		1784.45	2.50657
		1785.45	2.50901
		1786.45	2.50858
		1787.45	2.51207
		1788.45	2.51201
		1789.45	2.50987
		1790.45	2.5116
		1791.45	2.51194
		1795.98	2.50846
		1796.8	2.51146
		1797.93	2.50953
		1799.05	2.51108
		1800.18	2.5099
		1801.3	2.51047
		1802.43	2.51289
		1803.4	2.50451
		1804.52	2.50526
		1805.65	2.50633
		1806.62	2.5119
		1807.74	2.50955
		1808.71	2.51155
		1809.68	2.51095
		1810.65	2.51351
		1811.62	2.51204
		1812.44	2.51313
		1813.4	2.51068
		1814.38	2.50969
		1815.2	2.51141
		1816.04	2.51232
		1817.12	2.51257
		1817.95	2.50853
		1818.79	2.51012
		1819.62	2.51327
		1820.46	2.50714
		1821.29	2.50718
		1831.29	2.71138
		1832.29	2.71113
		1833.29	2.71038
		1834.29	2.70853
		1835.29	2.70661
		1836.29	2.7039
		1837.29	2.70206
		1838.29	2.70037
		1839.29	2.69958
		1840.29	2.69899
		1841.29	2.6971
		1842.29	2.69523
		1843.29	2.69469
		1844.29	2.69417
		1845.29	2.6928
		1846.29	2.69263
		1847.29	2.69173
		1848.29	2.69137
		1849.29	2.69123
		1850.29	2.69084
		1851.29	2.69029
		1852.29	2.68986
		1853.29	2.68902
		1854.29	2.68866
		1855.29	2.68846
		1856.29	2.68827
		1857.29	2.68869
		1858.29	2.68828
		1859.29	2.68817
		1860.29	2.68839
		1861.29	2.68847
		1862.29	2.68853
		1863.29	2.68827
		1864.29	2.68749
		1865.29	2.68797
		1866.29	2.68857
		1867.29	2.68846
		1868.29	2.68879
		1869.29	2.6881
		1870.29	2.6892
		1871.29	2.68877
		1872.29	2.68841
		1873.29	2.68893
		1874.29	2.68843
		1875.29	2.68879
		1876.29	2.68807
		1877.29	2.68845
		1878.29	2.6882
		1879.29	2.6891
		1880.29	2.68938
		1881.29	2.68834
		1882.29	2.68834
		1883.29	2.68847
		1884.29	2.68867
		1885.29	2.68836
		1886.29	2.68857
		1887.29	2.6889
		1888.29	2.68885
		1889.29	2.68875
		1890.29	2.68847
		1891.29	2.68853
		1892.29	2.68835
		1893.29	2.68822
		1894.29	2.68896
		1895.29	2.68846
		1896.29	2.68862
		1897.29	2.68869
		1898.29	2.68807
		1899.29	2.68755
		1900.29	2.68855
		1901.29	2.68878
		1902.29	2.68859
		1903.29	2.68877
		1904.29	2.68927
		1905.29	2.68863
		1906.29	2.68839
		1907.29	2.68845
		1908.29	2.68936
		1909.29	2.68929
		1910.29	2.689
		1911.29	2.68966
		1912.29	2.68884
		1913.29	2.68825
		1914.29	2.68843
		1915.29	2.68862
		1916.29	2.68869
		1917.29	2.68895
		1918.29	2.68863
		1919.29	2.68777
		1920.29	2.68782
		1921.29	2.68834
		1922.29	2.68818
		1923.29	2.68773
		1924.29	2.68858
		1925.29	2.68911
		1926.29	2.68894
		1927.29	2.68923
		1928.29	2.68894
		1929.29	2.68898
		1930.29	2.68937
		1931.29	2.68923
		1932.29	2.68968
		1933.29	2.68933
		1934.29	2.68856
		1935.29	2.6877
		1936.29	2.68813
		1937.29	2.68824
		1938.29	2.68798
		1939.29	2.6877
		1940.29	2.68846
		1941.29	2.68901
		1942.29	2.6887
		1943.29	2.68858
		1944.29	2.6885
		1945.29	2.68857
		1946.29	2.6891
		1947.29	2.6888
		1948.29	2.68869
		1949.29	2.68829
		1950.29	2.68897
		1951.29	2.69014
		1952.29	2.68977
		1953.29	2.68971
		1954.29	2.68902
		1955.29	2.68866
		1956.29	2.68979
		1957.29	2.68833
		1958.29	2.6883
		1959.29	2.68853
		1960.29	2.68865
		1961.29	2.68911
		1962.29	2.68893
		1963.29	2.68997
		1964.29	2.68967
		1965.29	2.68996
		1966.29	2.69005
		1967.29	2.68966
		1968.29	2.68904
		1969.29	2.6896
		1970.29	2.68917
		1971.29	2.69023
		1972.29	2.69044
		1973.29	2.69014
		1974.29	2.68903
		1975.29	2.68849
		1976.29	2.68894
		1977.29	2.68939
		1978.29	2.6892
		1979.29	2.68903
		1980.29	2.68898
		1981.29	2.68988
		1982.29	2.69007
		1983.29	2.68957
		1984.29	2.6897
		1985.29	2.69004
		1986.29	2.68879
		1987.29	2.68872
		1988.29	2.68894
		1989.29	2.68953
		1990.29	2.68964
		1991.29	2.68961
		1992.29	2.68935
		1993.29	2.69011
		1994.29	2.68987
		1995.29	2.68958
		1996.29	2.69031
		1997.29	2.68954
		1998.29	2.68935
		1999.29	2.6895
		2000.29	2.68931
		2001.29	2.68962
		2002.29	2.68935
		2003.29	2.68947
		2004.29	2.68945
		2005.29	2.68968
		2006.29	2.68974
		2007.29	2.68977
		2008.29	2.69011
		2009.29	2.69045
		2010.29	2.69017
		2011.29	2.69002
		2012.29	2.68995
		2013.29	2.69024
		2014.29	2.68914
		2015.29	2.68919
		2016.29	2.68938
		2017.29	2.68954
[truncated: 2,591 more rows]

## Sheet: Figure 5a
Figure 5a		relative change of intensity in the land region compared to the zero current state
	Position	@25mA/cm²	@50mA/cm²	@100mA/cm²	@200mA/cm²	@300mA/cm²
	µm	arb. units	arb. units	arb. units	arb. units	arb. units
	1.788	0.99614	1.00074	1.00416	1.00081	1.00531
	3.575	0.99319	0.99635	1.00064	0.99692	1.00248
	5.363	0.99251	0.99436	0.99803	0.99586	1.00078
	7.15	0.99327	0.99459	0.99854	0.99767	1.00093
	8.938	0.99631	0.9969	1.00389	1.00181	1.00386
	10.725	0.99846	0.99832	1.00735	1.00416	1.00691
	12.513	1.00263	1.00191	1.0104	1.00879	1.0115
	14.3	1.00429	1.00418	1.01401	1.01164	1.01167
	16.088	1.00326	1.00293	1.0112	1.00991	1.00785
	17.875	1.00295	1.00206	1.00861	1.00879	1.00591
	19.663	1.00345	1.0028	1.00966	1.01104	1.00609
	21.45	1.00397	1.00316	1.01104	1.01132	1.00768
	23.238	1.0039	1.00468	1.01143	1.01067	1.01023
	25.025	1.00561	1.00966	1.0126	1.01361	1.01279
	26.813	1.00483	1.01146	1.01415	1.01319	1.01144
	28.6	1.00008	1.00831	1.01014	1.00925	1.00701
	30.388	0.99598	1.00442	1.00659	1.0065	1.00338
	32.175	0.99406	1.00222	1.00441	1.00464	1.00094
	33.963	0.99632	1.00205	1.00832	1.00576	1.00173
	35.75	0.99917	1.00354	1.01302	1.00705	1.00478
	37.538	1.00027	1.00512	1.01234	1.00797	1.00722
	39.325	1.00056	1.00554	1.01182	1.00814	1.00844
	41.113	1.00233	1.00695	1.01057	1.00767	1.01032
	42.9	1.00038	1.00568	1.00683	1.00562	1.00877
	44.688	0.99747	1.00367	1.00472	1.00534	1.00652
	46.475	0.99582	1.00145	1.00325	1.00426	1.00478
	48.263	0.99671	1.00134	1.00407	1.0035	1.00406
	50.05	0.99732	1.00027	1.00148	1.0021	1.00076
	51.838	0.99759	0.99951	0.99841	1.00089	0.99856
	53.625	0.9983	0.99872	0.99708	1.00055	0.99912
	55.413	0.99802	0.9983	0.9967	1.00096	1.00028
	57.2	0.99436	0.99784	0.99642	0.99962	0.99874
	58.988	0.99442	0.99784	0.99778	1.00002	0.9992
	60.775	0.99561	0.99648	0.998	1.00014	1.00045
	62.563	0.99432	0.99653	0.99619	0.99898	1.00022
	64.35	0.99236	1.00016	0.99419	0.99942	1.00036
	66.138	0.99064	1.00267	0.99442	1.00125	1.00143
	67.925	0.99282	1.00187	0.99518	1.00312	1.00133
	69.713	0.99929	1.00256	1.00105	1.00798	1.0037
	71.5	1.00509	1.0072	1.00778	1.01345	1.00923
	73.288	1.00662	1.01105	1.01139	1.01582	1.01211
	75.075	1.00714	1.01195	1.01107	1.01666	1.01086
	76.863	1.00932	1.01258	1.01469	1.01774	1.01111
	78.65	1.00761	1.01054	1.01346	1.01583	1.01012
	80.438	1.00596	1.00864	1.01402	1.0144	1.00986
	82.225	1.0065	1.00823	1.01622	1.01472	1.01005
	84.013	1.00637	1.00806	1.01502	1.01536	1.00905
	85.8	1.00661	1.00824	1.01463	1.01547	1.00895
	87.588	1.00706	1.00898	1.01509	1.01512	1.01088
	89.375	1.00502	1.00862	1.01483	1.01324	1.01134
	91.163	1.00195	1.00787	1.01253	1.00969	1.00978
	92.95	1.00266	1.00832	1.01224	1.00933	1.01092
	94.738	1.0044	1.00819	1.012	1.01176	1.0124
	96.525	1.00415	1.00746	1.01043	1.01147	1.01073
	98.313	1.00309	1.00689	1.00924	1.00963	1.007
	100.1	1.0018	1.00611	1.00777	1.00808	1.00402
	101.888	1.00065	1.00589	1.00543	1.00783	1.00348
	103.675	0.99927	1.00427	1.0056	1.00512	1.00407
	105.463	0.99635	1.00172	1.00285	1.00095	1.00294
	107.25	0.99615	1.00015	1.00098	1.00023	1.00298
	109.038	0.99758	1.00039	1.0056	1.00237	1.00416
	110.825	1.00027	1.00331	1.00993	1.00535	1.00671
	112.613	1.00356	1.00788	1.01402	1.00801	1.00968
	114.4	1.00364	1.00945	1.01627	1.01035	1.00983
	116.188	1.00249	1.00838	1.01671	1.01236	1.00947
	117.975	1.00087	1.0084	1.01526	1.01304	1.00953
	119.763	1.00047	1.00778	1.01246	1.01341	1.0092
	121.55	1.00064	1.00508	1.00991	1.013	1.00979
	123.338	0.99955	1.00269	1.00918	1.01219	1.01063
	125.125	0.99733	1.00323	1.00995	1.01317	1.00922
	126.913	0.99633	1.00385	1.00946	1.01507	1.00865
	128.7	0.99555	1.00271	1.00477	1.01367	1.0093
	130.488	0.9966	1.00164	1.00463	1.01224	1.01005
	132.275	0.99897	1.00457	1.00697	1.01323	1.01219
	134.063	1.00273	1.01037	1.01192	1.01596	1.01544
	135.85	1.00164	1.01071	1.01189	1.01476	1.01302
	137.638	0.99676	1.00609	1.00636	1.0104	1.00651
	139.425	0.995	1.00407	1.00701	1.01004	1.00565
	141.213	0.99658	1.00549	1.0089	1.01215	1.00766
	143	0.99943	1.0074	1.0143	1.01493	1.01134
	144.788	1.00034	1.00772	1.0135	1.01618	1.01384
	146.575	1.00039	1.00568	1.01147	1.01399	1.01445
	148.363	0.99764	1.00352	1.00955	1.00943	1.0109
	150.15	0.99571	1.00343	1.00806	1.00763	1.00765
	151.938	0.99639	1.00323	1.00822	1.0086	1.00554
	153.725	0.99619	1.00169	1.00713	1.00986	1.00364
	155.513	0.99383	1.00004	1.00443	1.01005	1.00285
	157.3	0.99124	1.0003	1.00331	1.00889	1.00278
	159.088	0.99152	1.0036	1.00242	1.00928	1.00413
	160.875	0.99479	1.00793	1.00465	1.01062	1.00643
	162.663	0.99931	1.0127	1.00811	1.01352	1.0096
	164.45	1.00153	1.01402	1.00985	1.01411	1.00931
	166.238	1.00249	1.0143	1.01063	1.01328	1.00974
	168.025	1.0035	1.01417	1.01348	1.01278	1.01195
	169.813	1.00239	1.01072	1.00954	1.01076	1.01246
	171.6	0.99954	1.00618	1.00231	1.00715	1.01036
	173.388	0.99833	1.00562	1.00223	1.00555	1.00957
	175.175	1.00084	1.00942	1.00634	1.00821	1.01237
	176.963	1.00043	1.01009	1.00843	1.01042	1.01348
	178.75	1.00128	1.00986	1.01005	1.01343	1.01457
	180.538	1.00294	1.00811	1.01114	1.01441	1.01531
	182.325	1.00441	1.00735	1.01181	1.01341	1.01521
	184.113	1.00393	1.00573	1.01125	1.01128	1.01364
	185.9	1.00095	1.00156	1.00771	1.00663	1.00895
	187.688	1.0012	1.00148	1.00771	1.00757	1.00857
	189.475	1.00245	1.00247	1.00664	1.00977	1.01026
	191.263	1.00292	1.00262	1.00656	1.01115	1.01134
	193.05	0.99978	1.00193	1.00532	1.01011	1.00997
	194.838	0.99851	1.00312	1.00736	1.01099	1.01175
	196.625	0.99694	1.00273	1.00856	1.01046	1.01139
	198.413	0.99722	1.00188	1.0113	1.01137	1.01002
	200.2	0.99897	1.00285	1.01189	1.01176	1.0099
	201.988	1.00135	1.00649	1.0117	1.01283	1.01242
	203.775	1.0011	1.00724	1.01087	1.01216	1.01386
	205.563	1.0006	1.00559	1.0087	1.01142	1.01506
	207.35	1.00341	1.0073	1.00997	1.01421	1.01849
	209.138	1.00561	1.01155	1.01482	1.01732	1.02265
	210.925	1.00753	1.01513	1.0193	1.01936	1.02594
	212.713	1.00769	1.0157	1.0195	1.01908	1.02531
	214.5	1.00574	1.01423	1.01638	1.0171	1.02259
	216.288	1.0032	1.01278	1.01314	1.01491	1.02183
	218.075	1.00123	1.01081	1.01058	1.01231	1.02181
	219.863	1.00143	1.00914	1.01052	1.01049	1.02115
	221.65	1.00327	1.00905	1.00942	1.01185	1.02097
	223.438	1.00262	1.009	1.00779	1.01172	1.01929
	225.225	1.0008	1.00836	1.00726	1.00943	1.0167
	227.013	0.99945	1.00805	1.00949	1.00828	1.01546
	228.8	1.00051	1.00938	1.01265	1.00929	1.01786
	230.588	1.00287	1.01136	1.01626	1.01261	1.02158
	232.375	1.00618	1.01515	1.019	1.01839	1.02456
	234.163	1.01036	1.01981	1.02296	1.02432	1.02718
	235.95	1.01056	1.01922	1.02436	1.02445	1.02416
	237.738	1.0091	1.01663	1.02112	1.02334	1.0213
	239.525	1.00683	1.01449	1.0191	1.02334	1.01995
	241.313	1.00549	1.01228	1.01759	1.02377	1.01782
	243.1	1.00795	1.01347	1.02107	1.02475	1.01794
	244.888	1.00888	1.0133	1.02093	1.02122	1.01619
	246.675	1.00657	1.0118	1.01792	1.01911	1.01425
	248.463	1.00373	1.01145	1.01574	1.01962	1.01328
	250.25	1.00295	1.01061	1.01711	1.01941	1.01277
	252.038	1.00315	1.00733	1.01574	1.01682	1.01269
	253.825	1.00032	1.00346	1.01569	1.01338	1.01052
	255.613	1.00061	1.00406	1.01424	1.01358	1.00965
	257.4	1.00618	1.00941	1.01457	1.01776	1.01394
	259.188	1.01108	1.01484	1.01738	1.02056	1.01794
	260.975	1.01103	1.01617	1.01661	1.02021	1.01639
	262.763	1.00791	1.0124	1.01348	1.01769	1.01375
	264.55	1.0068	1.00944	1.01314	1.01737	1.01358
	266.338	1.00514	1.01002	1.01288	1.01685	1.01371
	268.125	1.00222	1.01065	1.01357	1.01267	1.01198
	269.913	1.00329	1.01296	1.0161	1.01207	1.01343
	271.7	1.00745	1.01665	1.0197	1.01596	1.01729
	273.488	1.0094	1.01683	1.0212	1.01804	1.01866
	275.275	1.0093	1.01347	1.01858	1.01699	1.01696
	277.063	1.01009	1.01203	1.01942	1.0153	1.01804
	278.85	1.00792	1.01072	1.01688	1.01229	1.01737
	280.638	1.00498	1.00759	1.01336	1.00943	1.01522
	282.425	1.00291	1.00604	1.01119	1.00893	1.0137
	284.213	1.00379	1.00761	1.01274	1.01112	1.01562
	286	1.00487	1.00876	1.0147	1.01375	1.01721
	287.788	1.00715	1.01134	1.0164	1.01607	1.01931
	289.575	1.00829	1.01283	1.01608	1.01731	1.02078
	291.363	1.00482	1.00956	1.014	1.0149	1.01942
	293.15	1.00142	1.006	1.01016	1.01179	1.01658
	294.938	0.99987	1.00286	1.00903	1.01019	1.01372
	296.725	1.00094	1.00213	1.00941	1.01229	1.0151
	298.513	1.00548	1.00512	1.01472	1.01614	1.02055
	300.3	1.00854	1.00995	1.01885	1.01919	1.02356
	302.088	1.00873	1.01105	1.01962	1.01916	1.02078
	303.875	1.00933	1.00981	1.01901	1.01946	1.01933
	305.663	1.00914	1.00837	1.01871	1.01955	1.02045
	307.45	1.00891	1.00802	1.01981	1.01925	1.02006
	309.238	1.00905	1.01007	1.01885	1.02083	1.01969
	311.025	1.01014	1.01273	1.0204	1.0241	1.02093
	312.813	1.00995	1.015	1.01929	1.02582	1.02354
	314.6	1.01087	1.0167	1.01949	1.0255	1.02529
	316.388	1.01133	1.015	1.01533	1.02268	1.02356
	318.175	1.01044	1.01178	1.01457	1.01924	1.02037
	319.963	1.01296	1.01474	1.01974	1.02242	1.02251
	321.75	1.01501	1.02078	1.02282	1.02761	1.02661
	323.538	1.01337	1.02057	1.0232	1.02662	1.02608
	325.325	1.01069	1.0168	1.02021	1.02209	1.02303
	327.113	1.00899	1.01381	1.01699	1.01889	1.01976
	328.9	1.01212	1.01625	1.02144	1.0207	1.02133
	330.688	1.01293	1.01833	1.02423	1.02188	1.02185
	332.475	1.01224	1.01958	1.02622	1.02408	1.0229
	334.263	1.0146	1.02156	1.02564	1.02536	1.02591
	336.05	1.01318	1.02034	1.0234	1.02145	1.02268
	337.838	1.00955	1.01882	1.02095	1.01883	1.01958
	339.625	1.011	1.02251	1.02522	1.02364	1.02254
	341.413	1.0152	1.02785	1.03004	1.02817	1.02647
	343.2	1.01691	1.03023	1.03403	1.02803	1.02746
	344.988	1.01785	1.0317	1.03749	1.03019	1.02941
	346.775	1.0213	1.03515	1.04549	1.0372	1.03478
	348.563	1.02349	1.03921	1.05295	1.04375	1.04079
	350.35	1.02444	1.04478	1.05592	1.04826	1.04755
	352.138	1.02322	1.04498	1.0537	1.04717	1.04914
	353.925	1.02306	1.04284	1.05216	1.04672	1.0492
	355.713	1.02468	1.04312	1.0518	1.05131	1.05253
	357.5	1.02642	1.04478	1.05048	1.05791	1.05679
	359.288	1.02355	1.04121	1.04673	1.0587	1.05521
	361.075	1.02073	1.03845	1.04332	1.05763	1.05307
	362.863	1.02143	1.0377	1.04399	1.05762	1.055
	364.65	1.02381	1.03834	1.04766	1.05966	1.06004
	366.438	1.02375	1.03747	1.05073	1.06215	1.06217
	368.225	1.0226	1.03642	1.0505	1.06349	1.06129
	370.013	1.022	1.03818	1.04714	1.0639	1.0603
	371.8	1.02192	1.03975	1.04488	1.06222	1.05927
	373.588	1.02376	1.04054	1.04595	1.06228	1.05975
	375.375	1.02552	1.04078	1.04868	1.06371	1.05985
	377.163	1.02594	1.04118	1.04945	1.06444	1.05932
	378.95	1.0274	1.04186	1.04951	1.06372	1.05902
	380.738	1.02522	1.04083	1.04494	1.05904	1.05652
	382.525	1.02232	1.03976	1.04369	1.05472	1.05452
	384.313	1.02285	1.04053	1.04734	1.05392	1.05392
	386.1	1.02601	1.04121	1.04976	1.05588	1.05366
	387.888	1.02435	1.04006	1.04552	1.05493	1.05192
	389.675	1.02287	1.04023	1.04307	1.05439	1.05159
	391.463	1.02491	1.04074	1.04476	1.05561	1.05181
	393.25	1.0248	1.04031	1.0446	1.05475	1.04945
	395.038	1.02297	1.03704	1.04128	1.05336	1.04648
	396.825	1.02345	1.03664	1.04111	1.05272	1.04578
	398.613	1.02101	1.03558	1.04028	1.04763	1.04346
	400.4	1.01789	1.03537	1.0387	1.04407	1.0428
	402.188	1.0158	1.03389	1.03707	1.04368	1.04146
	403.975	1.01304	1.02846	1.03473	1.04117	1.03808
	405.763	1.01178	1.0261	1.03385	1.03989	1.03619
	407.55	1.01353	1.02852	1.03438	1.0427	1.03604
	409.338	1.01409	1.02958	1.03269	1.04188	1.03554
	411.125	1.01247	1.02822	1.02934	1.03643	1.03305
	412.913	1.0126	1.02699	1.02633	1.03391	1.03133
	414.7	1.01435	1.02455	1.02521	1.03367	1.02988
	416.488	1.0167	1.02472	1.02575	1.03523	1.03077
	418.275	1.01877	1.02806	1.03163	1.03788	1.03375
	420.063	1.01826	1.02846	1.03278	1.03858	1.03297
	421.85	1.01629	1.02655	1.03047	1.03814	1.03136
	423.638	1.01469	1.0264	1.02929	1.03837	1.0315
	425.425	1.01281	1.02609	1.03109	1.03834	1.02992
	427.213	1.01027	1.02443	1.02912	1.0365	1.02849
	429	1.0068	1.01932	1.02587	1.03272	1.02741
	430.788	1.00531	1.01488	1.02389	1.02995	1.02525
	432.575	1.00635	1.01333	1.02411	1.02825	1.02322
	434.363	1.00579	1.01272	1.02205	1.02757	1.02048
	436.15	1.00381	1.01143	1.02052	1.02719	1.01909
	437.938	1.00118	1.00955	1.0163	1.02647	1.01759
	439.725	1.00055	1.00865	1.01627	1.02505	1.01635
	441.513	1.00322	1.01071	1.01752	1.02629	1.01794
	443.3	1.00672	1.01407	1.02185	1.02812	1.02118
	445.088	1.00804	1.01526	1.02665	1.02766	1.02319
	446.875	1.00646	1.01375	1.02407	1.02435	1.02006
	448.663	1.00713	1.01233	1.02277	1.02344	1.01815
	450.45	1.00954	1.01268	1.02307	1.02474	1.01972
	452.238	1.01173	1.01553	1.02782	1.02667	1.02377
	454.025	1.01119	1.01668	1.02637	1.027	1.02533
	455.813	1.00832	1.01617	1.02622	1.02625	1.02363
	457.6	1.00976	1.01531	1.0281	1.02526	1.02277
	459.388	1.0134	1.01569	1.02873	1.02695	1.02441
	461.175	1.01398	1.01574	1.02977	1.02794	1.02691
	462.963	1.01604	1.01784	1.03071	1.03157	1.02996
	464.75	1.01656	1.01976	1.0294	1.03345	1.03033
	466.538	1.01503	1.01991	1.02712	1.03255	1.02831
	468.325	1.0131	1.01944	1.0247	1.03019	1.02553
	470.113	1.01276	1.01858	1.02325	1.0288	1.02456
	471.9	1.01193	1.01633	1.02448	1.02923	1.02582
	473.688	1.01173	1.01517	1.02441	1.02852	1.02567
	475.475	1.01354	1.01702	1.02685	1.02948	1.02702
	477.263	1.01352	1.01734	1.02639	1.02924	1.02764
	479.05	1.01235	1.01686	1.02739	1.02921	1.02807
	480.838	1.00884	1.01583	1.02598	1.02804	1.02574
	482.625	1.00799	1.01642	1.02517	1.02905	1.02479
	484.413	1.01169	1.0199	1.02632	1.03139	1.02677
	486.201	1.01242	1.02128	1.02245	1.03128	1.02676
	487.988	1.00908	1.01814	1.02158	1.02818	1.024
	489.775	1.00742	1.01629	1.02458	1.02639	1.02235
	491.563	1.00527	1.01417	1.02472	1.02417	1.01922
	493.35	1.00376	1.01294	1.02067	1.02303	1.01649
	495.138	1.00294	1.01314	1.02045	1.0242	1.01595
	496.926	1.00325	1.0137	1.02071	1.02448	1.01668
	498.713	1.00611	1.01634	1.02233	1.02483	1.01953
	500.5	1.00564	1.01656	1.02069	1.02326	1.01983
	502.288	1.00473	1.01579	1.02216	1.02283	1.02033
	504.076	1.00414	1.015	1.02018	1.02301	1.0211
	505.863	1.00382	1.01611	1.01738	1.02377	1.02314
	507.651	1.00194	1.01748	1.01926	1.02397	1.02428
	509.438	1.00266	1.01895	1.02261	1.0265	1.02552
	511.226	1.00411	1.01907	1.02187	1.02672	1.02466
	513.013	1.00506	1.01812	1.02152	1.0245	1.02316
	514.801	1.0055	1.01669	1.01664	1.02323	1.02271
	516.588	1.0041	1.01467	1.01441	1.02304	1.02333
	518.375	1.00379	1.01277	1.01428	1.02323	1.02384
	520.163	1.00571	1.01442	1.01962	1.02578	1.02532
	521.951	1.00918	1.01948	1.02105	1.02954	1.02854
	523.738	1.0124	1.02395	1.02079	1.03276	1.03186
	525.526	1.01381	1.02626	1.02345	1.03411	1.03423
	527.313	1.01252	1.02517	1.02283	1.03409	1.03284
	529.101	1.00997	1.02375	1.02213	1.03309	1.02949
	530.888	1.00759	1.02293	1.0226	1.03144	1.02892
	532.676	1.0061	1.02284	1.02533	1.02982	1.02924
	534.463	1.00516	1.02358	1.0264	1.02834	1.03015
	536.251	1.00557	1.02354	1.02602	1.02804	1.03074
	538.038	1.00669	1.0242	1.02614	1.02967	1.03233
	539.826	1.00765	1.02599	1.02785	1.03061	1.03525
	541.613	1.0066	1.02546	1.0253	1.02771	1.03379
	543.401	1.00506	1.02327	1.02422	1.02346	1.02958
	545.188	1.00523	1.02345	1.02258	1.02254	1.02739
	546.976	1.00523	1.02554	1.02368	1.02433	1.02795
	548.763	1.00411	1.02666	1.02406	1.02517	1.02944
	550.551	1.00351	1.02626	1.02416	1.0257	1.02977
	552.338	1.0051	1.02741	1.02695	1.02663	1.03047
	554.126	1.00459	1.02708	1.02716	1.0255	1.02819
	555.913	0.99996	1.02244	1.02102	1.02035	1.02333
	557.701	0.99612	1.01807	1.01906	1.01732	1.02061
	559.488	0.99845	1.01817	1.02106	1.01927	1.02102
	561.276	1.00312	1.02105	1.02435	1.02503	1.02422
	563.063	1.00292	1.0214	1.02502	1.02735	1.02502
	564.851	1.00128	1.02007	1.02421	1.02781	1.02358
	566.638	1.00198	1.02009	1.02295	1.02892	1.02195
	568.426	1.00329	1.02112	1.02312	1.0307	1.02109
	570.213	1.0021	1.02058	1.0225	1.02958	1.01833
	572.001	1.00283	1.02159	1.02347	1.03013	1.01842
	573.788	1.00419	1.02134	1.02297	1.03145	1.01968
	575.576	1.00557	1.02031	1.02413	1.0318	1.02067
	577.363	1.00572	1.02041	1.02459	1.03083	1.02184
	579.151	1.00567	1.02176	1.02543	1.02984	1.02375
	580.938	1.00741	1.02429	1.02714	1.03346	1.02569
	582.726	1.00698	1.02346	1.02962	1.03643	1.02435
	584.513	1.00547	1.02103	1.02722	1.03709	1.02247
	586.301	1.00123	1.01824	1.02345	1.03322	1.02115
	588.088	0.99829	1.01812	1.02346	1.03061	1.02157
	589.876	0.99817	1.02007	1.02434	1.03241	1.02339
	591.663	0.99746	1.01995	1.02381	1.03257	1.02228
	593.451	0.99717	1.01802	1.02136	1.03279	1.02058
	595.238	0.99527	1.01686	1.01824	1.03076	1.01957
	597.026	0.99503	1.01775	1.02064	1.0292	1.0212
	598.813	0.99488	1.0179	1.02195	1.02778	1.02203
	600.601	0.99149	1.01806	1.02085	1.02589	1.02097
	602.388	0.98832	1.01846	1.01866	1.02343	1.02005
	604.176	0.98892	1.01981	1.01942	1.0233	1.02079
	605.963	0.99182	1.0219	1.02719	1.02774	1.02341
	607.751	0.9923	1.02035	1.02966	1.02963	1.02349
	609.538	0.99077	1.0163	1.02825	1.02665	1.01996
	611.326	0.99176	1.01592	1.02537	1.02586	1.02068
	613.113	0.99382	1.01873	1.02404	1.02854	1.023
	614.901	0.99361	1.0192	1.02446	1.03165	1.02399
	616.688	0.99293	1.01784	1.02407	1.03149	1.02199
	618.476	0.99514	1.01836	1.02546	1.0314	1.02228
	620.263	0.99702	1.01809	1.02497	1.03003	1.02201
	622.051	0.99788	1.01709	1.02619	1.02848	1.02054
	623.838	0.99762	1.01795	1.02475	1.02997	1.02137
	625.626	0.99834	1.02092	1.02673	1.03355	1.02412
	627.413	1.00062	1.02403	1.02876	1.03647	1.02721
	629.201	1.00227	1.02516	1.02698	1.03703	1.02997
	630.988	1.00188	1.0227	1.02565	1.03366	1.0297
	632.776	1.00256	1.02188	1.02655	1.03398	1.02977
	634.563	1.00357	1.02303	1.02667	1.03755	1.03115
	636.351	1.00293	1.02382	1.02677	1.0388	1.03144
	638.138	1.00225	1.0242	1.02795	1.03813	1.031
	639.926	1.00124	1.0241	1.02563	1.03605	1.02911
	641.713	1.00088	1.02399	1.02552	1.03469	1.02811
	643.501	1.00318	1.02622	1.02698	1.03622	1.03082
	645.288	1.00439	1.02812	1.02854	1.03728	1.03335
	647.076	1.00422	1.02568	1.0274	1.03591	1.03086
	648.863	1.00426	1.02456	1.02665	1.03407	1.02946
	650.651	1.00359	1.02505	1.02598	1.0329	1.02865
	652.438	1.00299	1.02523	1.02814	1.03359	1.02766
	654.226	1.00225	1.02341	1.02901	1.03507	1.02623
	656.013	0.99926	1.01989	1.02555	1.03401	1.02323
	657.801	0.99881	1.02119	1.02862	1.03458	1.02416
	659.588	0.99907	1.02438	1.03036	1.03635	1.02574
	661.376	0.99757	1.02522	1.02799	1.03472	1.0248
	663.163	0.99665	1.02425	1.02536	1.0318	1.02401
	664.951	0.99671	1.02184	1.02301	1.03061	1.02501
	666.738	0.99748	1.02093	1.02278	1.03086	1.02636
	668.526	0.99802	1.02188	1.02415	1.03193	1.02671
	670.313	0.99949	1.02584	1.02955	1.03451	1.02899
	672.101	0.99946	1.02932	1.02898	1.03456	1.03016
	673.888	1.0003	1.03125	1.03186	1.03485	1.03008
	675.676	0.99875	1.03121	1.03216	1.03521	1.02922
	677.463	0.99763	1.02991	1.03246	1.03377	1.02955
	679.251	0.99783	1.02877	1.03413	1.03247	1.03069
	681.038	0.99846	1.02774	1.03687	1.03286	1.03168
	682.826	1.00056	1.02923	1.03957	1.03525	1.03369
	684.613	1.00304	1.0306	1.03997	1.03704	1.03451
	686.401	1.00485	1.03198	1.0404	1.03811	1.03377
	688.188	1.00477	1.03191	1.03937	1.03904	1.03192
	689.976	1.00595	1.03274	1.0396	1.04089	1.03113
	691.763	1.00627	1.03236	1.03786	1.04122	1.03117
	693.551	1.00319	1.02932	1.03549	1.03908	1.03029
	695.338	0.9983	1.02555	1.03416	1.03624	1.02828
	697.126	0.99746	1.02447	1.03537	1.03652	1.02872
	698.913	0.99926	1.02698	1.03748	1.03871	1.03172
	700.701	0.99989	1.03041	1.04216	1.04154	1.03488
	702.488	0.99994	1.03321	1.04457	1.04298	1.03699
	704.276	1.0006	1.03431	1.04554	1.04377	1.03923
	706.063	0.99815	1.03303	1.04302	1.04192	1.03855
	707.851	0.99622	1.03144	1.04141	1.03986	1.03721
	709.638	0.99517	1.03015	1.03784	1.03865	1.03455
	711.426	0.99597	1.03051	1.03845	1.03969	1.03402
	713.213	0.99551	1.02989	1.03874	1.04054	1.03393
	715.001	0.99485	1.02847	1.03941	1.04166	1.03474
	716.788	0.99746	1.02957	1.0403	1.04412	1.03667
	718.576	1.00025	1.03123	1.0404	1.04516	1.04066
	720.363	1.00027	1.03253	1.04049	1.04517	1.04254
	722.151	0.99811	1.03271	1.04031	1.04549	1.04198
	723.938	0.99611	1.0323	1.03649	1.04379	1.04047
	725.726	0.9981	1.03481	1.03675	1.04497	1.04081
	727.513	1.00131	1.03714	1.03882	1.0468	1.04255
	729.301	0.99969	1.03459	1.03933	1.04708	1.04152
	731.088	0.99559	1.03049	1.03758	1.04475	1.03805
	732.876	0.9942	1.03133	1.03713	1.04461	1.03701
	734.663	0.99348	1.03324	1.03888	1.04676	1.038
	736.451	0.99401	1.03524	1.04203	1.04856	1.03922
	738.238	0.99471	1.03594	1.04311	1.04977	1.03978
	740.026	0.99315	1.03446	1.03872	1.04912	1.03997
	741.813	0.99114	1.03145	1.03483	1.04605	1.03733
	743.601	0.99138	1.03231	1.03395	1.04677	1.03704
	745.388	0.99173	1.03425	1.03401	1.0497	1.03947
	747.176	0.99193	1.0348	1.037	1.0516	1.04148
	748.963	0.99208	1.03648	1.03955	1.0528	1.04114
	750.751	0.99474	1.03996	1.04111	1.05575	1.0428
	752.538	0.99863	1.04494	1.0421	1.06125	1.04716
	754.326	1.00305	1.05	1.04294	1.06759	1.05202
	756.113	1.00173	1.04987	1.04537	1.06786	1.05151
	757.901	0.99655	1.04731	1.04216	1.06482	1.0462
	759.688	0.99107	1.04416	1.03929	1.06143	1.0423
	761.476	0.98888	1.04387	1.04267	1.06085	1.04293
	763.263	0.99047	1.04536	1.04549	1.06317	1.04718
	765.051	0.99246	1.04965	1.0503	1.06757	1.05465
	766.838	0.99284	1.05161	1.05436	1.0698	1.05566
	768.626	0.99153	1.05166	1.05555	1.06938	1.05375
	770.413	0.98994	1.04964	1.05298	1.06802	1.05223
	772.201	0.99032	1.04916	1.05156	1.06758	1.05265
	773.988	0.99071	1.05052	1.05169	1.0687	1.05337
	775.776	0.98874	1.05067	1.05158	1.06902	1.05244
	777.563	0.98778	1.05079	1.04955	1.06801	1.05273
	779.351	0.98628	1.0491	1.04698	1.06563	1.05203
	781.138	0.98539	1.04895	1.04784	1.0641	1.05123
	782.926	0.98868	1.05346	1.05239	1.06631	1.05354
	784.713	0.99245	1.05886	1.0568	1.06961	1.05878
	786.501	0.99277	1.06289	1.05863	1.07331	1.06242
	788.288	0.9893	1.06445	1.05982	1.07509	1.06092
	790.076	0.9894	1.0671	1.06453	1.08031	1.06026
	791.863	0.98951	1.06828	1.06847	1.08472	1.06147
	793.651	0.98715	1.06779	1.06972	1.0842	1.06194
	795.438	0.98351	1.06705	1.0641	1.08217	1.06153
	797.226	0.98435	1.0702	1.06653	1.08459	1.06365
	799.013	0.98665	1.07308	1.07159	1.08859	1.06714
	800.801	0.98732	1.07495	1.07295	1.09183	1.07011
	802.588	0.9864	1.07694	1.07441	1.09358	1.07
	804.376	0.98604	1.08051	1.07616	1.09597	1.07081
	806.163	0.98777	1.08479	1.07969	1.10075	1.07476
	807.951	0.98828	1.0856	1.07959	1.10422	1.07728
	809.738	0.98905	1.08767	1.08297	1.10754	1.08018
	811.526	0.99119	1.09319	1.09142	1.11339	1.08528
	813.313	0.99116	1.09533	1.09018	1.11658	1.08744
	815.101	0.98921	1.09545	1.08775	1.11824	1.08795
	816.888	0.98893	1.09734	1.08859	1.12048	1.09102
	818.676	0.98974	1.10109	1.09217	1.12388	1.09539
	820.463	0.98748	1.10272	1.09117	1.12538	1.09489
	822.251	0.98421	1.10349	1.09269	1.12576	1.09376
	824.038	0.98452	1.10754	1.10082	1.13042	1.09678
	825.826	0.98762	1.11582	1.1105	1.1408	1.10318
	827.613	0.98994	1.12316	1.1161	1.1511	1.11021
	829.401	0.98975	1.12657	1.12182	1.15727	1.1168
	831.188	0.98925	1.13069	1.13109	1.164	1.12492
	832.976	0.98991	1.13803	1.14358	1.17454	1.1363
	834.763	0.98972	1.1441	1.15203	1.18319	1.14591
	836.551	0.98904	1.14863	1.16429	1.19099	1.15436
	838.338	0.98846	1.15251	1.17764	1.19953	1.16342
	840.126	0.98822	1.15851	1.18739	1.20727	1.17318
	841.913	0.98924	1.16787	1.19966	1.21836	1.18438
	843.701	0.99026	1.17866	1.21443	1.2315	1.1941
	845.488	0.98876	1.18921	1.22319	1.24388	1.20186
	847.276	0.98735	1.20158	1.23485	1.25906	1.21342
	849.063	0.98497	1.21628	1.24768	1.27665	1.2295
	850.851	0.98269	1.23283	1.26428	1.29712	1.25181
	852.638	0.97894	1.24907	1.28157	1.31868	1.27559
	854.426	0.9742	1.26838	1.29832	1.342	1.29545
	856.213	0.96908	1.28744	1.31075	1.36373	1.31338
	858.001	0.96376	1.30205	1.31719	1.38098	1.32817
	859.788	0.95747	1.31344	1.32086	1.39375	1.33936
	861.576	0.94954	1.31837	1.32016	1.39913	1.34363
	863.363	0.9395	1.31416	1.30936	1.3965	1.33981
	865.151	0.92812	1.30377	1.29536	1.3901	1.33087
	866.938	0.91758	1.29014	1.28174	1.38007	1.3173
	868.726	0.90836	1.27663	1.26756	1.36989	1.30467
	870.513	0.90129	1.26476	1.2583	1.36056	1.29456
	872.301	0.89675	1.25471	1.24957	1.35326	1.28545
	874.088	0.89396	1.24501	1.24235	1.34622	1.27579
	875.876	0.89076	1.23611	1.23482	1.33898	1.26657
	877.663	0.88656	1.22854	1.22899	1.3337	1.25956
	879.451	0.88358	1.22397	1.22544	1.33103	1.25729
	881.238	0.88305	1.2203	1.22326	1.32864	1.25711
	883.026	0.88351	1.21653	1.2273	1.32842	1.25693
	884.813	0.88223	1.21262	1.22455	1.32832	1.25536
	886.601	0.87943	1.20713	1.22167	1.32537	1.25345
	888.388	0.87678	1.20157	1.21795	1.32193	1.25022
	890.176	0.87504	1.19779	1.2148	1.31914	1.24596
	891.963	0.87396	1.1947	1.21485	1.31771	1.24279
	893.751	0.8737	1.19061	1.21722	1.31691	1.24197
	895.538	0.87424	1.1887	1.22166	1.31899	1.24386
	897.326	0.87347	1.1885	1.22582	1.32268	1.24587
	899.113	0.87125	1.18826	1.22476	1.32511	1.24616
	900.901	0.86724	1.18636	1.22594	1.32507	1.24473
	902.688	0.86222	1.18229	1.22797	1.32285	1.24268
	904.476	0.86113	1.18346	1.23291	1.3262	1.24751
	906.263	0.86236	1.18671	1.23974	1.33238	1.25574
	908.051	0.8609	1.18745	1.24251	1.33564	1.26031
	909.838	0.85898	1.18849	1.24588	1.33833	1.2624
	911.626	0.85606	1.18618	1.24764	1.33758	1.26186
	913.413	0.85535	1.18443	1.25019	1.33688	1.26231
	915.201	0.8554	1.18645	1.25883	1.33908	1.2651
	916.988	0.85582	1.18924	1.26167	1.34357	1.26759
	918.776	0.8562	1.19072	1.26196	1.3464	1.27056
	920.563	0.85277	1.18937	1.26195	1.34621	1.27287
	922.351	0.84887	1.18881	1.26035	1.3452	1.27329
	924.138	0.847	1.18928	1.26022	1.34639	1.27353
	925.926	0.84617	1.19045	1.26076	1.34937	1.27458
	927.713	0.84396	1.19207	1.26266	1.35304	1.27688
	929.501	0.84163	1.19336	1.26543	1.35585	1.27991
	931.288	0.84008	1.19622	1.271	1.36008	1.28296
	933.076	0.8351	1.19583	1.27536	1.36183	1.28211
	934.863	0.8278	1.19267	1.274	1.35961	1.28025
	936.651	0.82366	1.19053	1.2699	1.3586	1.27983
	938.438	0.82288	1.19254	1.27327	1.36148	1.28273
	940.226	0.82272	1.19461	1.27585	1.36611	1.28812
	942.013	0.82555	1.20105	1.28408	1.37714	1.29776
	943.801	0.82713	1.20864	1.29316	1.38643	1.30676
	945.588	0.82428	1.21045	1.29776	1.38658	1.31029
	947.376	0.82023	1.20922	1.29963	1.38645	1.31301
	949.163	0.81647	1.20742	1.30158	1.38842	1.3131
	950.951	0.81155	1.20624	1.30486	1.38922	1.31266
	952.738	0.80751	1.20716	1.3097	1.39102	1.31392
	954.526	0.80623	1.20988	1.31544	1.39711	1.31723
	956.313	0.80388	1.21143	1.31891	1.40038	1.32022
	958.101	0.80223	1.21423	1.32092	1.40281	1.32498
	959.888	0.8003	1.21795	1.32541	1.40701	1.3308
	961.676	0.7984	1.22202	1.33158	1.41403	1.33738
	963.463	0.79715	1.22699	1.33987	1.42189	1.34574
	965.251	0.79639	1.23264	1.3485	1.43111	1.35478
	967.038	0.79607	1.23538	1.35552	1.43906	1.36219
	968.826	0.79508	1.23562	1.36363	1.44443	1.36662
	970.613	0.79265	1.23353	1.36905	1.44546	1.36923
	972.401	0.79266	1.23186	1.37304	1.44644	1.37599
	974.188	0.79242	1.23194	1.38113	1.4502	1.38424
	975.976	0.79177	1.23109	1.3848	1.45658	1.39001
	977.763	0.7897	1.23109	1.39354	1.46228	1.39631
	979.551	0.78703	1.23196	1.40111	1.46784	1.40338
	981.339	0.78443	1.23016	1.40503	1.47247	1.40902
	983.126	0.78323	1.22966	1.41545	1.47839	1.41614
	984.914	0.78134	1.22676	1.42304	1.48557	1.42152
	986.701	0.77656	1.22113	1.42309	1.48819	1.42264
	988.488	0.7743	1.21959	1.42771	1.49384	1.42897
	990.276	0.77473	1.21931	1.4355	1.50103	1.43852
	992.063	0.77363	1.2181	1.44354	1.50302	1.44769
	993.851	0.77192	1.21776	1.4531	1.50679	1.46042
	995.638	0.7726	1.21656	1.46133	1.51365	1.47058
	997.426	0.77269	1.2162	1.46781	1.52227	1.47908
	999.214	0.77249	1.21784	1.47729	1.53178	1.49258
	1001	0.7715	1.21885	1.48474	1.54056	1.50642
	1002.79	0.77151	1.21486	1.48873	1.54336	1.51352
	1004.58	0.77095	1.21289	1.49133	1.54433	1.5195
	1006.36	0.77159	1.21599	1.50223	1.55311	1.53344
	1008.15	0.77307	1.21478	1.50594	1.55414	1.54203
	1009.94	0.77776	1.21385	1.50975	1.55701	1.55064
	1011.73	0.78167	1.21139	1.5183	1.56253	1.55927
	1013.51	0.78678	1.20862	1.52466	1.57051	1.5702
	1015.3	0.78935	1.20587	1.5293	1.57632	1.57855
	1017.09	0.79078	1.20315	1.52909	1.57887	1.58445
	1018.88	0.79327	1.1985	1.52529	1.57855	1.58929
	1020.66	0.79727	1.19279	1.51602	1.57418	1.59253
	1022.45	0.8007	1.18715	1.50677	1.568	1.59186
	1024.24	0.80555	1.18049	1.50176	1.56243	1.59035
	1026.03	0.80989	1.17524	1.4951	1.55088	1.58559
	1027.81	0.81299	1.16969	1.47298	1.53365	1.57077
	1029.6	0.81949	1.16949	1.46051	1.52637	1.56401
	1031.39	0.82769	1.16935	1.45231	1.52146	1.56313
	1033.18	0.83515	1.1673	1.44271	1.51011	1.55691
	1034.96	0.84501	1.17065	1.43394	1.50372	1.54967
	1036.75	0.85407	1.17494	1.43031	1.49705	1.54335
	1038.54	0.85616	1.16986	1.41246	1.48012	1.52604
	1040.33	0.85726	1.16344	1.39452	1.45653	1.50568
	1042.11	0.8612	1.15967	1.38302	1.43342	1.48453
	1043.9	0.86388	1.15305	1.36857	1.41277	1.46507
	1045.69	0.86918	1.14798	1.35311	1.40194	1.4517
	1047.48	0.87781	1.14872	1.34009	1.39763	1.44057
	1049.26	0.88353	1.15021	1.32903	1.38985	1.42638
	1051.05	0.88352	1.14793	1.32191	1.37814	1.41094
	1052.84	0.88196	1.14374	1.30824	1.36421	1.39201
	1054.63	0.88505	1.14172	1.30215	1.35212	1.37477
	1056.41	0.88559	1.13498	1.28851	1.33497	1.35333
	1058.2	0.88698	1.12877	1.27112	1.31754	1.33304
	1059.99	0.88448	1.12141	1.25957	1.30275	1.31414
	1061.78	0.89003	1.12716	1.25924	1.30262	1.31314
	1063.56	0.89914	1.13251	1.25947	1.30497	1.31247
	1065.35	0.9045	1.13119	1.25474	1.29971	1.30838
	1067.14	0.90481	1.12777	1.25057	1.29177	1.30035
	1068.93	0.90423	1.12663	1.24548	1.28729	1.2918
	1070.71	0.90552	1.12321	1.23478	1.28149	1.27868
	1072.5	0.90216	1.11275	1.22508	1.26727	1.25816
	1074.29	0.90297	1.10618	1.21264	1.25904	1.24671
	1076.08	0.9057	1.10391	1.20892	1.25557	1.24068
	1077.86	0.91105	1.10868	1.21246	1.25459	1.24033
	1079.65	0.91863	1.11472	1.22069	1.25325	1.24601
	1081.44	0.92017	1.11403	1.2192	1.25041	1.24907
	1083.23	0.91958	1.11312	1.22137	1.25028	1.24563
	1085.01	0.91947	1.11066	1.22283	1.25392	1.23731
	1086.8	0.91952	1.1061	1.22166	1.25427	1.22915
	1088.59	0.92178	1.10666	1.21916	1.25685	1.22878
	1090.38	0.92619	1.11153	1.22365	1.26241	1.23479
	1092.16	0.93154	1.11524	1.2218	1.2625	1.23652
	1093.95	0.93771	1.11804	1.2312	1.26495	1.23755
	1095.74	0.9423	1.12548	1.23877	1.27295	1.24044
	1097.53	0.94809	1.13549	1.24753	1.28456	1.24705
	1099.31	0.94929	1.13481	1.24564	1.28543	1.2482
	1101.1	0.94772	1.1266	1.23754	1.2785	1.24347
	1102.89	0.94612	1.12209	1.23124	1.27259	1.2395
	1104.68	0.948	1.12478	1.2262	1.27174	1.23618
	1106.46	0.95127	1.12763	1.22158	1.26928	1.23493
	1108.25	0.95296	1.12855	1.22608	1.26619	1.23378
	1110.04	0.95156	1.12597	1.22312	1.26071	1.22865
	1111.83	0.94624	1.12402	1.22306	1.25774	1.22239
	1113.61	0.94109	1.11865	1.21191	1.25475	1.21615
	1115.4	0.94135	1.11659	1.20725	1.25463	1.21874
	1117.19	0.94472	1.11911	1.21255	1.25308	1.22261
	1118.98	0.9455	1.11706	1.20645	1.24913	1.22098
	1120.76	0.94561	1.11754	1.20033	1.24732	1.22296
	1122.55	0.9501	1.12193	1.19928	1.24878	1.22509
	1124.34	0.9534	1.12038	1.19758	1.24679	1.22406
	1126.13	0.95405	1.11449	1.19422	1.24069	1.22224
	1127.91	0.95888	1.12087	1.19557	1.24342	1.23297
	1129.7	0.95998	1.12512	1.19729	1.24678	1.24341
	1131.49	0.9537	1.11762	1.19411	1.24279	1.23829
	1133.28	0.94961	1.10697	1.18276	1.23548	1.23095
	1135.06	0.95023	1.10323	1.17895	1.23284	1.22678
	1136.85	0.95186	1.10325	1.17074	1.22933	1.22205
	1138.64	0.95309	1.10289	1.16078	1.2253	1.21529
	1140.43	0.95493	1.10167	1.15811	1.21888	1.21047
	1142.21	0.95592	1.09949	1.15002	1.21244	1.20708
	1144	0.95795	1.1021	1.14828	1.21207	1.20753
	1145.79	0.9607	1.10281	1.14841	1.21248	1.20821
	1147.58	0.96504	1.10204	1.14684	1.21027	1.20841
	1149.36	0.96744	1.10189	1.14433	1.20639	1.20779
	1151.15	0.97048	1.10542	1.1404	1.2093	1.20978
	1152.94	0.97149	1.10394	1.13456	1.20892	1.20835
	1154.73	0.96726	1.09682	1.12438	1.19825	1.19841
	1156.51	0.96771	1.09306	1.12142	1.18876	1.19075
	1158.3	0.976	1.09642	1.12554	1.19136	1.19533
	1160.09	0.98592	1.10353	1.12845	1.19838	1.20681
	1161.88	0.98704	1.10365	1.13135	1.19943	1.21202
	1163.66	0.98558	1.10028	1.12967	1.19635	1.21058
	1165.45	0.99008	1.10236	1.13707	1.19719	1.21336
	1167.24	0.99284	1.10191	1.13291	1.19582	1.2129
	1169.03	0.99123	1.09653	1.12583	1.19003	1.20521
	1170.81	0.99424	1.09919	1.12142	1.18858	1.20995
	1172.6	0.99767	1.10421	1.11544	1.18714	1.21614
	1174.39	1.00064	1.1037	1.11602	1.18719	1.21631
	1176.18	0.9977	1.09454	1.10846	1.1811	1.21065
	1177.96	0.99158	1.08504	1.09514	1.16957	1.20177
	1179.75	0.98779	1.07903	1.08515	1.15875	1.19043
	1181.54	0.98381	1.07309	1.07674	1.14793	1.17718
	1183.33	0.98589	1.07268	1.07509	1.14668	1.1738
	1185.11	0.99322	1.07801	1.07897	1.15229	1.17616
	1186.9	1.0005	1.08388	1.08218	1.15626	1.17887
	1188.69	1.00219	1.08425	1.08452	1.15172	1.17906
	1190.48	0.99917	1.08175	1.08251	1.14346	1.17672
	1192.26	0.99433	1.07872	1.07915	1.13653	1.16879
	1194.05	0.99906	1.08298	1.08175	1.14163	1.17139
	1195.84	1.00609	1.08879	1.08867	1.14932	1.17822
	1197.63	1.00991	1.09178	1.09336	1.15454	1.18096
	1199.41	1.00741	1.09059	1.09551	1.15287	1.17675
	1201.2	1.00721	1.08985	1.10341	1.15163	1.17586
	1202.99	1.01162	1.09176	1.11012	1.1535	1.1769
	1204.78	1.01587	1.09355	1.11582	1.15258	1.17361
	1206.56	1.01986	1.0944	1.1208	1.15169	1.17111
	1208.35	1.02512	1.09609	1.12541	1.15484	1.16992
	1210.14	1.02607	1.09778	1.1288	1.15597	1.16773
	1211.93	1.02665	1.10164	1.12691	1.15443	1.16556
	1213.71	1.0226	1.10067	1.12008	1.14819	1.15996
	1215.5	1.01493	1.09284	1.11129	1.13614	1.14909
	1217.29	1.0155	1.09002	1.10945	1.13053	1.14594
	1219.08	1.01813	1.08948	1.115	1.12831	1.14377
	1220.86	1.018	1.08939	1.11641	1.12586	1.13902
	1222.65	1.01846	1.08627	1.1126	1.12178	1.13411
	1224.44	1.02002	1.08333	1.11105	1.1187	1.13189
	1226.23	1.02241	1.08425	1.11092	1.11721	1.13041
	1228.01	1.02722	1.0844	1.1089	1.11838	1.12962
	1229.8	1.03242	1.08568	1.10564	1.12108	1.13004
	1231.59	1.03357	1.08748	1.10571	1.11982	1.1292
	1233.38	1.03232	1.08943	1.10774	1.11722	1.12608
	1235.16	1.0289	1.08877	1.10218	1.11298	1.11854
	1236.95	1.02607	1.08735	1.10042	1.10897	1.11138
	1238.74	1.02521	1.0856	1.10248	1.10277	1.10857
	1240.53	1.02886	1.08462	1.10305	1.10059	1.11087
	1242.31	1.03662	1.08775	1.10141	1.10149	1.11322
	1244.1	1.0427	1.09318	1.10055	1.0991	1.11402
	1245.89	1.0438	1.0983	1.10127	1.09771	1.116
	1247.68	1.04541	1.10406	1.10478	1.10047	1.12056
	1249.46	1.04458	1.10303	1.10695	1.10117	1.11962
	1251.25	1.03909	1.0967	1.09688	1.09591	1.11296
	1253.04	1.03771	1.09664	1.09432	1.09766	1.11199
	1254.83	1.04018	1.09924	1.09653	1.09741	1.11191
	1256.61	1.04158	1.09688	1.09409	1.09024	1.10566
	1258.4	1.03873	1.09014	1.08855	1.08373	1.09713
	1260.19	1.03384	1.08301	1.08156	1.07975	1.08819
	1261.98	1.02831	1.07497	1.07743	1.07296	1.07866
	1263.76	1.03068	1.07389	1.07816	1.07173	1.07843
	1265.55	1.03887	1.08065	1.08251	1.07741	1.08365
	1267.34	1.03869	1.08198	1.08032	1.07718	1.083
	1269.13	1.0372	1.08496	1.07708	1.07928	1.08399
	1270.91	1.0364	1.08828	1.0822	1.08305	1.08569
	1272.7	1.03583	1.08814	1.08355	1.0818	1.08348
	1274.49	1.03087	1.08401	1.08078	1.07443	1.07506
	1276.28	1.02961	1.08462	1.08403	1.0735	1.07352
	1278.06	1.03153	1.08423	1.08709	1.0735	1.07219
	1279.85	1.0327	1.08116	1.08865	1.07291	1.06861
	1281.64	1.03441	1.07772	1.08917	1.0727	1.06551
	1283.43	1.03409	1.07504	1.08824	1.07335	1.06422
	1285.21	1.03258	1.07566	1.08415	1.07261	1.06507
	1287	1.03178	1.07961	1.08387	1.07207	1.06534
	1288.79	1.03153	1.08212	1.08454	1.07155	1.06317
	1290.58	1.03731	1.08489	1.09065	1.07427	1.06452
	1292.36	1.04246	1.08452	1.08531	1.07517	1.06234
	1294.15	1.04167	1.08237	1.08241	1.07324	1.05657
	1295.94	1.03764	1.07746	1.08336	1.06827	1.05099
	1297.73	1.03897	1.07719	1.08327	1.06991	1.05215
	1299.51	1.04527	1.07878	1.08342	1.07146	1.05492
	1301.3	1.04438	1.0765	1.07945	1.06667	1.05204
	1303.09	1.04571	1.07552	1.08246	1.06477	1.05129
	1304.88	1.05036	1.07669	1.08472	1.06642	1.05324
	1306.66	1.05012	1.07496	1.07978	1.06292	1.05066
	1308.45	1.04768	1.07495	1.07758	1.06033	1.04899
	1310.24	1.04643	1.07773	1.07659	1.06335	1.04861
	1312.03	1.04634	1.08145	1.07957	1.06456	1.05065
	1313.81	1.04639	1.08308	1.08124	1.06376	1.05585
	1315.6	1.04667	1.08355	1.08426	1.06612	1.05858
	1317.39	1.05101	1.08757	1.08828	1.07187	1.06188
	1319.18	1.05203	1.0918	1.09047	1.07597	1.06179
	1320.96	1.04978	1.09557	1.08819	1.0778	1.06071
	1322.75	1.04635	1.09446	1.08896	1.07393	1.05542
	1324.54	1.04201	1.08887	1.08981	1.06782	1.04766
	1326.33	1.03725	1.08456	1.08442	1.06426	1.04353
	1328.11	1.03606	1.08183	1.08062	1.0593	1.03993
	1329.9	1.03736	1.08032	1.08054	1.05736	1.03754
	1331.69	1.03803	1.07766	1.07739	1.05532	1.03986
	1333.48	1.03955	1.08015	1.07781	1.05813	1.04413
	1335.26	1.04034	1.07885	1.07817	1.06073	1.04365
	1337.05	1.042	1.07925	1.07809	1.05958	1.04292
	1338.84	1.04541	1.08114	1.08074	1.05713	1.04456
	1340.63	1.05053	1.08333	1.08245	1.05917	1.04855
	1342.41	1.05092	1.08012	1.07822	1.06192	1.04942
	1344.2	1.04501	1.07246	1.0749	1.05998	1.04505
	1345.99	1.04382	1.07118	1.0762	1.06095	1.04415
	1347.78	1.04578	1.07421	1.0781	1.06473	1.04398
	1349.56	1.04668	1.07552	1.07941	1.06489	1.04366
	1351.35	1.04477	1.07639	1.08154	1.05994	1.04271
	1353.14	1.04003	1.07679	1.07703	1.05556	1.04177
	1354.93	1.03716	1.07558	1.07557	1.05502	1.03962
	1356.71	1.03586	1.07401	1.07281	1.05542	1.03649
	1358.5	1.0322	1.06862	1.06986	1.05439	1.03372
	1360.29	1.02436	1.05694	1.06892	1.04642	1.02883
	1362.08	1.02064	1.0535	1.06735	1.04249	1.02896
	1363.86	1.01678	1.05199	1.06832	1.04503	1.03218
	1365.65	1.01667	1.05524	1.07105	1.05392	1.04027
	1367.44	1.01846	1.0602	1.07185	1.06277	1.04754
	1369.23	1.02224	1.06425	1.07677	1.07022	1.05369
	1371.01	1.02759	1.06862	1.08232	1.07775	1.06176
	1372.8	1.03443	1.07527	1.0895	1.08466	1.07034
	1374.59	1.03871	1.07941	1.09441	1.0893	1.0786
	1376.38	1.03161	1.07634	1.09205	1.08788	1.07924
	1378.16	1.02511	1.07311	1.09769	1.08502	1.0789
	1379.95	1.02686	1.07479	1.10514	1.08477	1.08273
	1381.74	1.03403	1.07999	1.11535	1.08909	1.09245
	1383.53	1.03443	1.08093	1.118	1.0906	1.0968
	1385.31	1.03427	1.08044	1.11971	1.0913	1.09972
	1387.1	1.03688	1.08039	1.11887	1.09237	1.10321
	1388.89	1.03761	1.0828	1.11942	1.09678	1.10607
	1390.68	1.03165	1.08391	1.11858	1.09923	1.10501
	1392.46	1.02992	1.08953	1.11933	1.10635	1.10903
	1394.25	1.03691	1.09986	1.12456	1.11698	1.1201
	1396.04	1.04561	1.10738	1.12967	1.12687	1.13267
	1397.83	1.04741	1.11225	1.13228	1.13228	1.13765
	1399.61	1.04794	1.11671	1.13194	1.13646	1.143
	1401.4	1.04854	1.12109	1.12538	1.13684	1.15013
	1403.19	1.05272	1.12515	1.1245	1.13866	1.15894
	1404.98	1.05872	1.1294	1.12763	1.14506	1.16889
	1406.76	1.06552	1.13402	1.12845	1.1566	1.17831
	1408.55	1.07728	1.14268	1.12848	1.17022	1.19111
	1410.34	1.0902	1.15584	1.14091	1.18886	1.20966
	1412.13	1.09849	1.17068	1.15905	1.20873	1.22674
	1413.91	1.10656	1.18304	1.17557	1.22665	1.245
	1415.7	1.11319	1.19277	1.1871	1.2411	1.26105
	1417.49	1.11804	1.20421	1.19884	1.25554	1.27856
	1419.28	1.12087	1.21608	1.21234	1.26673	1.2937
	1421.06	1.12674	1.22638	1.22292	1.28079	1.31069
	1422.85	1.13288	1.23756	1.2307	1.29465	1.32745
	1424.64	1.14254	1.25615	1.24221	1.3149	1.3491
	1426.43	1.151	1.27334	1.25135	1.33616	1.37271
	1428.21	1.15786	1.28892	1.26527	1.35728	1.39776
	1430	1.16406	1.30519	1.27073	1.376	1.42427
	1431.79	1.17332	1.31814	1.2779	1.39827	1.45275
	1433.58	1.18579	1.33035	1.29785	1.42855	1.4863
	1435.36	1.19229	1.33676	1.31446	1.45122	1.51441
	1437.15	1.19549	1.34335	1.33312	1.46696	1.53617
	1438.94	1.20562	1.36078	1.36291	1.4937	1.56214
	1440.73	1.21596	1.37566	1.38983	1.52335	1.58846
	1442.51	1.21944	1.38113	1.41247	1.54237	1.61027
	1444.3	1.21301	1.37729	1.42587	1.54917	1.62087
	1446.09	1.2088	1.37294	1.42987	1.55176	1.62626
	1447.88	1.21218	1.37435	1.43451	1.55979	1.63687
	1449.66	1.21683	1.37924	1.44412	1.57025	1.64826
	1451.45	1.21016	1.37646	1.4466	1.57011	1.64709
	1453.24	1.19844	1.36967	1.44399	1.56285	1.63722
	1455.03	1.19308	1.36478	1.44632	1.56037	1.63372
	1456.81	1.1976	1.36565	1.45795	1.56432	1.63975
	1458.6	1.20638	1.37318	1.47301	1.57241	1.65292
	1460.39	1.21274	1.38254	1.47838	1.57854	1.66498
	1462.18	1.21659	1.38754	1.47553	1.58128	1.67261
	1463.96	1.21916	1.38695	1.4801	1.58247	1.67741
	1465.75	1.21439	1.37941	1.47368	1.57904	1.67388
	1467.54	1.20564	1.36653	1.46589	1.57181	1.66874
	1469.33	1.19974	1.36003	1.45645	1.56327	1.66389
	1471.11	1.19452	1.35337	1.44626	1.55031	1.65138
	1472.9	1.19176	1.34955	1.44293	1.5427	1.64131
	1474.69	1.19336	1.35144	1.44511	1.54517	1.64182
	1476.48	1.19512	1.35505	1.44789	1.54761	1.64395
	1478.26	1.19458	1.35716	1.45443	1.55065	1.64552
	1480.05	1.18887	1.35178	1.45436	1.54825	1.64126
	1481.84	1.18266	1.34306	1.44785	1.54319	1.6362
	1483.63	1.18123	1.34009	1.44196	1.53927	1.62746
	1485.41	1.18263	1.34331	1.4382	1.53541	1.62207
	1487.2	1.18552	1.34291	1.43316	1.52738	1.6153
	1488.99	1.18332	1.33567	1.41713	1.52012	1.60231
	1490.78	1.17845	1.32722	1.40007	1.51663	1.59086
	1492.56	1.17142	1.31963	1.39271	1.50934	1.5801
	1494.35	1.16865	1.31608	1.39515	1.5035	1.57339
	1496.14	1.16758	1.3122	1.38889	1.50085	1.56456
	1497.93	1.16486	1.30781	1.37957	1.49974	1.55502
	1499.71	1.16549	1.30766	1.37696	1.50233	1.55539
	1501.5	1.16619	1.3089	1.37884	1.50144	1.55516
	1503.29	1.16563	1.30739	1.37904	1.49886	1.55188
	1505.08	1.16422	1.30723	1.38115	1.49518	1.55247
	1506.86	1.1608	1.30288	1.37864	1.48742	1.55214
	1508.65	1.15734	1.30212	1.36948	1.48029	1.54754
	1510.44	1.15346	1.3044	1.35953	1.47308	1.5427
	1512.23	1.15355	1.30761	1.35539	1.47008	1.53861
	1514.01	1.16076	1.31411	1.35832	1.47539	1.54012
	1515.8	1.16779	1.32155	1.36443	1.48294	1.54458
	1517.59	1.16714	1.32523	1.36239	1.48234	1.54615
	1519.38	1.15821	1.31709	1.35306	1.47218	1.53562
	1521.16	1.15113	1.30553	1.33994	1.46411	1.52116
	1522.95	1.14833	1.29624	1.33495	1.45943	1.50841
	1524.74	1.14338	1.28524	1.32484	1.45155	1.49878
	1526.53	1.13898	1.27835	1.321	1.44421	1.49639
	1528.31	1.13684	1.27108	1.31741	1.43637	1.49404
	1530.1	1.13768	1.26733	1.31542	1.43285	1.49223
	1531.89	1.13794	1.26909	1.31517	1.432	1.49126
	1533.68	1.13758	1.27377	1.31538	1.43122	1.49116
	1535.46	1.13448	1.27278	1.31176	1.43109	1.49109
	1537.25	1.13502	1.2714	1.3131	1.43199	1.49348
	1539.04	1.1354	1.27025	1.31072	1.43294	1.49341
	1540.83	1.13281	1.26576	1.30559	1.42697	1.48371
	1542.61	1.12991	1.26047	1.29926	1.41722	1.47134
	1544.4	1.12691	1.25708	1.29517	1.41108	1.46459
	1546.19	1.12726	1.25545	1.2971	1.4109	1.46564
	1547.98	1.12924	1.25316	1.29454	1.40803	1.46263
	1549.76	1.12755	1.24908	1.29426	1.40534	1.45735
	1551.55	1.12133	1.24264	1.28921	1.40036	1.44689
	1553.34	1.12192	1.24107	1.28932	1.39848	1.44119
	1555.13	1.12739	1.24321	1.29208	1.39692	1.44031
	1556.91	1.12183	1.23642	1.28346	1.38419	1.42914
	1558.7	1.11303	1.22917	1.27427	1.37301	1.41819
	1560.49	1.10942	1.22224	1.26786	1.36461	1.41001
	1562.28	1.10908	1.21915	1.26502	1.36037	1.40421
	1564.06	1.10666	1.22072	1.26332	1.35826	1.40035
	1565.85	1.0995	1.21621	1.25382	1.35467	1.39403
	1567.64	1.09652	1.21415	1.25211	1.3547	1.38814
	1569.43	1.1038	1.21685	1.26008	1.36147	1.39409
	1571.21	1.10836	1.2154	1.26508	1.36315	1.39676
	1573	1.10733	1.21282	1.26164	1.36133	1.39186
	1574.79	1.10927	1.21563	1.26596	1.36278	1.39256
	1576.58	1.11216	1.21779	1.27261	1.36519	1.39529
	1578.36	1.1155	1.21766	1.27539	1.36791	1.39553
	1580.15	1.12242	1.21851	1.27833	1.37017	1.39651
	1581.94	1.12735	1.21672	1.27483	1.36721	1.39505
	1583.73	1.12464	1.21273	1.26539	1.36145	1.39351
	1585.51	1.11937	1.20907	1.25407	1.35444	1.39022
	1587.3	1.1149	1.20555	1.25005	1.34673	1.38462
	1589.09	1.10467	1.19483	1.24128	1.33684	1.37116
	1590.88	1.09597	1.1837	1.22922	1.32746	1.35978
	1592.66	1.09248	1.17873	1.22108	1.31962	1.35115
	1594.45	1.09331	1.18067	1.21794	1.31417	1.35103
	1596.24	1.08907	1.1799	1.2131	1.31194	1.35068
	1598.03	1.08143	1.17476	1.20793	1.30652	1.34147
	1599.81	1.0771	1.17054	1.20523	1.30238	1.3308
	1601.6	1.07851	1.16832	1.20069	1.30162	1.32366
	1603.39	1.08659	1.16978	1.20435	1.30544	1.32254
	1605.18	1.09361	1.16954	1.21005	1.30747	1.321
	1606.96	1.09462	1.16858	1.20914	1.30591	1.3184
	1608.75	1.09742	1.17212	1.20953	1.30671	1.31969
	1610.54	1.10117	1.17791	1.2191	1.31052	1.32599
	1612.33	1.09945	1.17532	1.22254	1.30869	1.32554
	1614.11	1.09767	1.17248	1.21189	1.30617	1.32354
	1615.9	1.09686	1.1715	1.20908	1.30287	1.31888
	1617.69	1.08876	1.16337	1.20505	1.29467	1.30923
	1619.48	1.08211	1.15752	1.20096	1.29237	1.30318
	1621.26	1.08246	1.15794	1.19903	1.2931	1.30438
	1623.05	1.08653	1.16074	1.20147	1.29599	1.30803
	1624.84	1.08531	1.15888	1.20439	1.29371	1.3071
	1626.63	1.08301	1.15447	1.20336	1.28552	1.30262
	1628.41	1.08289	1.15311	1.20437	1.27971	1.29673
	1630.2	1.08473	1.15523	1.2034	1.27778	1.29248
	1631.99	1.08702	1.15755	1.20202	1.2764	1.2878
	1633.78	1.08844	1.15746	1.19845	1.27794	1.28348
	1635.56	1.08894	1.15684	1.19303	1.27942	1.28049
	1637.35	1.08882	1.1556	1.19139	1.27856	1.27973
	1639.14	1.08775	1.15339	1.18966	1.27469	1.27907
	1640.93	1.08352	1.14807	1.18536	1.26738	1.27217
	1642.71	1.07808	1.14121	1.18208	1.26201	1.26251
	1644.5	1.0738	1.13532	1.17676	1.2551	1.25548
	1646.29	1.0742	1.13308	1.17186	1.24982	1.25323
	1648.08	1.07579	1.13049	1.16724	1.24342	1.24891
	1649.86	1.07939	1.12837	1.16418	1.2389	1.24548
	1651.65	1.083	1.12768	1.1584	1.2401	1.24663
	1653.44	1.09043	1.13348	1.16061	1.24706	1.2521
	1655.23	1.09285	1.13797	1.16372	1.24849	1.25325
	1657.01	1.09231	1.13722	1.166	1.2458	1.25069
	1658.8	1.0907	1.13407	1.1673	1.24441	1.24817
	1660.59	1.09054	1.13335	1.16851	1.24211	1.24648
	1662.38	1.08979	1.13471	1.16893	1.24099	1.24427
	1664.16	1.08627	1.13366	1.16602	1.23763	1.23898
	1665.95	1.08077	1.13178	1.16124	1.2295	1.23069
	1667.74	1.07231	1.12751	1.15376	1.22288	1.22143
	1669.53	1.06826	1.12181	1.14909	1.218	1.21413
	1671.31	1.06652	1.118	1.14577	1.21371	1.21219
	1673.1	1.06851	1.11905	1.14641	1.21062	1.21613
	1674.89	1.06779	1.11956	1.14513	1.20787	1.21459
	1676.68	1.06489	1.11763	1.14096	1.20522	1.20962
	1678.46	1.06208	1.11631	1.1396	1.20273	1.20554
	1680.25	1.05692	1.11559	1.13989	1.19924	1.20267
	1682.04	1.05771	1.11757	1.14074	1.20278	1.2036
	1683.83	1.06669	1.1236	1.14939	1.20992	1.21016
	1685.61	1.07063	1.12722	1.14999	1.20942	1.21001
	1687.4	1.06996	1.12386	1.14356	1.20299	1.20433
	1689.19	1.07019	1.11804	1.13873	1.1974	1.19966
	1690.98	1.06496	1.11341	1.13416	1.19353	1.19558
	1692.76	1.05761	1.10688	1.1256	1.18557	1.18596
	1694.55	1.05715	1.10531	1.12095	1.17832	1.18108
	1696.34	1.06078	1.10644	1.12103	1.17605	1.18335
	1698.13	1.06134	1.10645	1.12115	1.17555	1.18472
	1699.91	1.06421	1.11062	1.12547	1.18212	1.18499
	1701.7	1.06787	1.1136	1.12812	1.18792	1.18744
	1703.49	1.07015	1.11421	1.13287	1.1922	1.19186
	1705.28	1.07142	1.11598	1.13526	1.19708	1.19357
	1707.06	1.06893	1.1118	1.13008	1.19766	1.18941
	1708.85	1.06862	1.11031	1.12579	1.19588	1.18652
	1710.64	1.06516	1.10669	1.11948	1.18804	1.1827
	1712.43	1.06141	1.09949	1.11694	1.1781	1.17758
	1714.21	1.05917	1.09167	1.11718	1.16781	1.17181
	1716	1.0612	1.09291	1.12092	1.16477	1.16946
	1717.79	1.06431	1.09444	1.12386	1.1643	1.16996
	1719.58	1.06448	1.09355	1.12496	1.16318	1.1686
	1721.36	1.06263	1.09242	1.12122	1.16218	1.16484
	1723.15	1.06472	1.09387	1.12239	1.16287	1.16528
	1724.94	1.06688	1.09624	1.12649	1.16116	1.16673
	1726.73	1.0654	1.09367	1.11902	1.15636	1.16294
	1728.51	1.06258	1.09064	1.11279	1.15261	1.15885
	1730.3	1.06112	1.09393	1.11309	1.15645	1.16079
	1732.09	1.05916	1.09358	1.10853	1.15543	1.1595
	1733.88	1.05695	1.09365	1.108	1.15434	1.15685
	1735.66	1.05365	1.09438	1.10908	1.15305	1.15522
	1737.45	1.05212	1.09584	1.10819	1.15266	1.15398
	1739.24	1.05372	1.09922	1.11105	1.15402	1.15777
	1741.03	1.05848	1.10135	1.11631	1.15651	1.16073
	1742.81	1.06225	1.10252	1.12037	1.15853	1.16041
	1744.6	1.06433	1.10513	1.12108	1.15891	1.16193
	1746.39	1.07123	1.11021	1.12192	1.16258	1.16918
	1748.18	1.07779	1.11306	1.12675	1.16411	1.17356
	1749.96	1.07957	1.11347	1.13166	1.16601	1.17253
	1751.75	1.07947	1.11472	1.13554	1.17053	1.17036
	1753.54	1.07513	1.11037	1.13052	1.17041	1.16406
	1755.33	1.06981	1.10345	1.121	1.16897	1.15861
	1757.11	1.06488	1.10131	1.11675	1.16532	1.1548
	1758.9	1.0625	1.0972	1.11006	1.16018	1.15137
	1760.69	1.05976	1.08924	1.10296	1.15314	1.14609
	1762.48	1.06084	1.09238	1.10065	1.15783	1.14719
	1764.26	1.0608	1.10093	1.10144	1.16046	1.14887
	1766.05	1.05904	1.10437	1.09827	1.15312	1.14596
	1767.84	1.05819	1.10439	1.09773	1.14942	1.1449
	1769.63	1.05235	1.097	1.09292	1.14309	1.13912
	1771.41	1.04705	1.08702	1.09043	1.13778	1.1301
	1773.2	1.04574	1.08064	1.08808	1.13379	1.12416
	1774.99	1.04658	1.08203	1.09036	1.13092	1.12421
	1776.78	1.04816	1.08151	1.09301	1.12941	1.12585
	1778.56	1.04743	1.0807	1.09834	1.12942	1.12674
	1780.35	1.04747	1.08086	1.09572	1.12847	1.12659
	1782.14	1.04381	1.075	1.0844	1.12098	1.12153
	1783.93	1.04356	1.07099	1.07938	1.1144	1.11686
	1785.71	1.04519	1.07394	1.07898	1.11305	1.12022
	1787.5	1.04396	1.07125	1.07693	1.10952	1.1183
	1789.29	1.04011	1.06453	1.07239	1.10306	1.1087
	1791.08	1.03314	1.05771	1.06431	1.09734	1.10095
	1792.86	1.02754	1.05886	1.06686	1.09696	1.10159
	1794.65	1.02629	1.06475	1.06885	1.09723	1.10575
	1796.44	1.02782	1.06699	1.06683	1.09865	1.10653
	1798.23	1.03193	1.06824	1.06835	1.10305	1.10688
	1800.01	1.03603	1.06984	1.07429	1.10684	1.10964
	1801.8	1.04002	1.06986	1.07789	1.10762	1.11313
	1803.59	1.0424	1.06939	1.07999	1.10431	1.11409
	1805.38	1.04433	1.07022	1.08064	1.09995	1.11229
	1807.16	1.04281	1.06797	1.08263	1.09731	1.11086
	1808.95	1.0432	1.06879	1.07991	1.09958	1.11326
	1810.74	1.04786	1.07506	1.08095	1.1069	1.12072
	1812.53	1.04773	1.07553	1.08219	1.1098	1.12289
	1814.31	1.04536	1.07326	1.08424	1.10855	1.12086
	1816.1	1.03994	1.06984	1.08235	1.10295	1.11465
	1817.89	1.03771	1.07107	1.07576	1.09961	1.10947
	1819.68	1.03738	1.07467	1.07544	1.09992	1.10858
	1821.46	1.03591	1.07375	1.07379	1.096	1.10719
	1823.25	1.03566	1.069	1.07304	1.09213	1.10269
	1825.04	1.0417	1.07011	1.07844	1.09528	1.10561
	1826.83	1.0478	1.07507	1.08344	1.10268	1.11102
	1828.61	1.05137	1.07773	1.08489	1.1069	1.1108
	1830.4	1.0481	1.07138	1.07441	1.10127	1.10484
	1832.19	1.04043	1.05956	1.06415	1.08946	1.09716
	1833.98	1.03348	1.05135	1.06128	1.08302	1.09278
	1835.76	1.03397	1.0534	1.06046	1.08336	1.09504
	1837.55	1.03563	1.05601	1.0607	1.08605	1.09524
	1839.34	1.03607	1.05546	1.05988	1.08659	1.0936
	1841.13	1.04434	1.05945	1.06904	1.09442	1.09622
	1842.91	1.05161	1.06519	1.07342	1.09703	1.09855
	1844.7	1.05023	1.06583	1.07203	1.09353	1.09821
	1846.49	1.04384	1.06154	1.0656	1.08839	1.09395
	1848.28	1.03715	1.0574	1.05728	1.08471	1.08735
	1850.06	1.03346	1.05423	1.05136	1.08212	1.08158
	1851.85	1.03347	1.05198	1.04796	1.08036	1.07944
	1853.64	1.0319	1.05015	1.04792	1.07895	1.07976
	1855.43	1.02616	1.04513	1.04596	1.07353	1.0768
	1857.21	1.02193	1.04092	1.04154	1.06843	1.07146
	1859	1.02004	1.03783	1.03718	1.06638	1.06644
	1860.79	1.01749	1.0342	1.03164	1.06238	1.05968
	1862.58	1.01371	1.02757	1.02747	1.05531	1.05266
	1864.36	1.01548	1.02571	1.02839	1.05219	1.0514
	1866.15	1.02104	1.03189	1.03346	1.05481	1.05905
	1867.94	1.02279	1.03875	1.04045	1.05664	1.06441
	1869.73	1.02494	1.04357	1.04648	1.05775	1.06805
	1871.51	1.02813	1.0466	1.05371	1.06405	1.06949
	1873.3	1.03011	1.04876	1.05818	1.07237	1.06875
	1875.09	1.03145	1.04972	1.05504	1.07554	1.06838
	1876.88	1.03398	1.05081	1.05872	1.07691	1.07298
	1878.66	1.03595	1.05007	1.059	1.07829	1.07584
	1880.45	1.03406	1.04546	1.05628	1.07542	1.07545
	1882.24	1.02991	1.04453	1.05357	1.07047	1.07035
	1884.03	1.03016	1.04711	1.05567	1.06952	1.0689
	1885.81	1.03343	1.04893	1.05651	1.07157	1.06991
	1887.6	1.03195	1.04702	1.05543	1.07305	1.06982
	1889.39	1.02839	1.04077	1.0505	1.07028	1.06449
	1891.18	1.02945	1.03964	1.04225	1.06828	1.05974
	1892.96	1.02881	1.03764	1.04129	1.064	1.05625
	1894.75	1.02483	1.03295	1.04081	1.0563	1.05408
	1896.54	1.0183	1.0245	1.03364	1.04722	1.048
	1898.33	1.01651	1.02183	1.02859	1.04325	1.04222
	1900.11	1.0203	1.02681	1.02767	1.04738	1.04306
	1901.9	1.0173	1.02496	1.02207	1.04338	1.03881
	1903.69	1.01016	1.01789	1.01572	1.03498	1.03307
	1905.48	1.00813	1.01373	1.00848	1.03107	1.03086
	1907.26	1.01197	1.01274	1.00677	1.03025	1.03205
	1909.05	1.0148	1.01393	1.00851	1.03172	1.03498
	1910.84	1.00908	1.01384	1.00606	1.0318	1.03275
	1912.63	1.00569	1.01365	1.00256	1.02926	1.02865
	1914.41	1.00425	1.01234	0.99935	1.02479	1.02404
	1916.2	1.00296	1.01211	0.99842	1.02261	1.02068
	1917.99	1.00389	1.0117	0.99609	1.02142	1.01488
	1919.78	1.00469	1.00985	0.99309	1.01812	1.00854
	1921.56	1.00398	1.00792	0.98242	1.0147	1.0033
	1923.35	1.00197	1.0052	0.96926	1.00873	0.99877
	1925.14	1.00629	1.00667	0.96744	1.00753	1.00004
	1926.93	1.01069	1.00515	0.96084	1.00555	0.99782
	1928.71	1.00845	0.99945	0.95228	0.99914	0.98887
	1930.5	1.00529	0.99552	0.94406	0.99428	0.98175
	1932.29	1.00435	0.9932	0.93763	0.99058	0.97572
	1934.08	1.00779	0.99414	0.93297	0.9882	0.97358
	1935.86	1.01311	0.99645	0.92873	0.98875	0.97274
	1937.65	1.01459	0.99724	0.92698	0.98759	0.97351
	1939.44	1.01404	0.99632	0.92743	0.98673	0.97665
	1941.23	1.01224	0.99593	0.93144	0.98916	0.97971
	1943.01	1.00872	0.99592	0.93709	0.99076	0.98072
	1944.8	1.00392	0.99349	0.94288	0.99001	0.97989
	1946.59	1.00076	0.99153	0.9486	0.99112	0.98109
	1948.38	0.99973	0.9919	0.95854	0.99436	0.98424
	1950.16	0.99961	0.99333	0.96621	0.99655	0.98676
	1951.95	0.99918	0.99564	0.97412	0.99734	0.99013
	1953.74	0.99867	0.99725	0.98261	0.99778	0.99509
	1955.53	0.99808	0.9977	0.98812	0.99997	0.99945
	1957.31	0.99534	0.9969	0.99142	1.00103	1.00097
	1959.1	0.99225	0.99524	0.99465	0.99937	0.99996
	1960.89	0.99255	0.99658	0.99966	1.00092	1.00095
	1962.68	0.99334	0.99949	1.00495	1.00256	1.00222
	1964.46	0.99351	1.00131	1.00435	1.00168	1.00151
	1966.25	0.99539	1.00312	1.00702	1.0025	1.00149
	1968.04	0.99695	1.0042	1.00776	1.00388	1.00184
	1969.83	0.9991	1.00574	1.00625	1.00441	1.00275
	1971.62	0.99922	1.00598	1.00451	1.00459	1.00321
	1973.4	0.99807	1.0048	1.00137	1.00539	1.00189
	1975.19	1.00084	1.00539	1.0032	1.00761	1.00187
	1976.98	1.0047	1.00652	1.00601	1.01195	1.00548
	1978.77	1.0068	1.00779	1.00715	1.0153	1.00901
	1980.55	1.00323	1.00688	1.00236	1.01267	1.00658
	1982.34	1.00159	1.00767	0.99947	1.01018	1.00391
	1984.13	1.00373	1.01122	1.0032	1.01174	1.00398
	1985.91	1.00394	1.01149	1.00406	1.01346	1.00273
	1987.7	1.00197	1.0088	1.00249	1.01245	1.00086
	1989.49	1.00172	1.00857	1.00094	1.01374	1.00232
	1991.28	1.00332	1.01046	1.0014	1.01657	1.00683
	1993.06	1.00325	1.01177	1.0022	1.01747	1.00938
	1994.85	1.0034	1.01238	1.00583	1.01663	1.00981
	1996.64	1.0028	1.01122	1.00823	1.01429	1.01045
	1998.43	1.00299	1.01113	1.00778	1.01313	1.01174
	2000.21	1.00422	1.01276	1.00739	1.01499	1.01394
	2002	1.0061	1.01443	1.00948	1.01874	1.01636
	2003.79	1.00553	1.01324	1.00564	1.01767	1.01472
	2005.58	1.00189	1.00876	1.00305	1.0131	1.01018
	2007.37	0.99813	1.00547	1.00226	1.0097	1.00695
	2009.15	0.99657	1.00471	1.00271	1.00862	1.0065
	2010.94	0.99868	1.0082	1.00737	1.01122	1.00924
	2012.73	1.00126	1.01211	1.01062	1.01547	1.01308
	2014.52	1.00229	1.01392	1.01074	1.01662	1.01458
	2016.3	1.00374	1.01556	1.01035	1.01821	1.01467
	2018.09	1.00572	1.01551	1.01126	1.01944	1.01318
	2019.88	1.00521	1.01315	1.01152	1.01709	1.01066
	2021.66	1.00596	1.01185	1.01248	1.01524	1.00944
	2023.45	1.00686	1.01128	1.0103	1.01425	1.00853
	2025.24	1.00515	1.00855	1.00921	1.01251	1.00749
	2027.03	1.0022	1.00583	1.00552	1.01029	1.00641
	2028.82	1.00005	1.00454	1.00246	1.00728	1.00579
	2030.6	0.99974	1.00437	1.00176	1.00542	1.00566
	2032.39	1.00262	1.00752	1.00596	1.00777	1.00867
	2034.18	1.00633	1.01128	1.0087	1.01169	1.01341
	2035.96	1.00697	1.01158	1.00848	1.01328	1.01539
	2037.75	1.00664	1.01082	1.00937	1.01468	1.01393
	2039.54	1.00699	1.01034	1.00812	1.01569	1.01176
	2041.33	1.00769	1.01085	1.00793	1.01587	1.01153
	2043.12	1.00612	1.00956	1.00698	1.01201	1.00952
	2044.9	1.00527	1.00891	1.00593	1.01042	1.0081
	2046.69	1.00576	1.01004	1.00602	1.0117	1.00894
	2048.48	1.00389	1.0091	1.00519	1.01147	1.00867
	2050.26	0.99993	1.00419	1.00181	1.00817	1.0065
	2052.05	0.99782	0.99955	1.00253	1.00623	1.00475
	2053.84	0.99847	0.99868	1.00498	1.00712	1.00556
	2055.63	0.99919	1.00037	1.00919	1.00719	1.00771
	2057.41	1.00005	1.00157	1.01143	1.00649	1.00812
	2059.2	1.00141	1.0038	1.01133	1.00922	1.0087
	2060.99	1.00083	1.00507	1.00994	1.01019	1.01027
	2062.78	1.00056	1.00452	1.01134	1.00982	1.01199
	2064.56	0.9985	1.00215	1.01084	1.00829	1.01135
	2066.35	0.99444	0.99894	1.00781	1.00521	1.00845
	2068.14	0.99271	0.99727	1.00788	1.0038	1.00597
	2069.93	0.99187	0.99512	1.00568	1.00094	1.00341
	2071.72	0.99364	0.99512	1.00246	0.99984	1.00359
	2073.5	0.99507	0.99714	1.00398	1.00165	1.00464
	2075.29	0.99647	0.99982	1.0057	1.00496	1.00594
	2077.08	0.99894	1.00256	1.00644	1.00711	1.00636
	2078.86	0.99853	1.00122	1.00601	1.00702	1.00408
	2080.65	0.99726	0.99963	1.00363	1.00681	1.00411
	2082.44	0.99633	0.99902	1.00345	1.00704	1.00449
	2084.23	0.99528	0.99935	1.00162	1.00674	1.00472
	2086.01	0.99353	0.99849	1.00236	1.00284	1.00359
	2087.8	0.99326	0.99985	1.00302	1.00115	1.00327
	2089.59	0.99514	1.001	1.00459	1.00217	1.0043
	2091.38	0.99749	1.00113	1.00472	1.00336	1.00555
	2093.16	0.99843	1.00167	1.00555	1.00419	1.00713
	2094.95	0.99859	1.00105	1.00628	1.0037	1.00733
	2096.74	1.0004	1.00002	1.00677	1.00381	1.00714
	2098.53	0.99988	0.99832	1.00496	1.00301	1.00687
	2100.32	1.00051	0.99891	1.00377	1.00324	1.00633
	2102.1	1.00195	1.0008	1.00589	1.00373	1.00616
	2103.89	1.00185	1.00275	1.00837	1.00409	1.00706
	2105.68	0.99958	1.00171	1.00702	1.00233	1.00677
	2107.47	0.99791	1.00094	1.00477	1.00194	1.00764
	2109.25	0.99649	1.00096	1.00312	1.00171	1.00713
	2111.04	0.99397	0.99911	0.99984	0.99989	1.00267
	2112.83	0.99377	0.9986	1.0015	1.00058	1.0009
	2114.61	0.99808	1.00238	1.0045	1.00561	1.00449
	2116.4	0.99987	1.0046	1.00675	1.00851	1.00604
	2118.19	0.99581	1.00296	1.00341	1.00559	1.00346
	2119.98	0.99362	1.0027	1.00033	1.00364	1.00187
	2121.76	0.99629	1.00532	1.00109	1.00521	1.00276
	2123.55	0.99716	1.00426	0.99892	1.00497	1.00215
	2125.34	0.9978	1.00127	0.99717	1.00394	1.00144
	2127.13	0.99943	1.00158	0.99672	1.00436	1.00162
	2128.91	0.99867	1.00131	0.99423	1.00344	1.00183
	2130.7	0.99696	1.00013	0.99333	1.00228	1.00083
	2132.49	0.9985	1.00154	0.99941	1.00405	1.00375
	2134.28	1.00093	1.00249	1.00362	1.00491	1.00562
	2136.07	1.00179	1.00146	1.00381	1.00442	1.00431
	2137.85	1.00121	1.00057	1.00241	1.00296	1.00153
	2139.64	1.00138	1.00194	1.00405	1.00331	1.00187
	2141.43	1.00135	1.00251	1.00338	1.00395	1.00232
	2143.22	1.00018	1.00269	1.00427	1.00464	1.00265
	2145	0.99921	1.00233	1.00485	1.00415	1.00248
	2146.79	0.99694	1.00039	1.00328	1.00212	1.00168
	2148.58	0.99407	0.99617	1.00072	1.00026	0.99987
	2150.36	0.99257	0.99367	0.99745	1.00033	0.9988
	2152.15	0.99181	0.99367	0.99516	1.00165	0.99909
	2153.94	0.99371	0.99748	0.99753	1.00431	1.00249
	2155.73	0.99869	1.00243	1.00358	1.00767	1.00779
	2157.51	1.00399	1.0064	1.00951	1.01093	1.01223
	2159.3	1.00551	1.00678	1.0112	1.01149	1.01202
	2161.09	1.00345	1.00581	1.0098	1.00992	1.00941
	2162.88	1.00078	1.0033	1.00428	1.00742	1.00621
	2164.66	1.00046	1.00022	1.00231	1.00518	1.00439
	2166.45	0.99958	0.99767	1.00147	1.00332	1.00411
	2168.24	0.99798	0.99604	1.002	1.00325	1.0036
	2170.03	0.99919	0.99708	1.00493	1.00558	1.00574
	2171.82	1.00069	0.99855	1.00755	1.00805	1.00765
				--

## Sheet: Figure5b
Figure 5b		relative change of intensity in the channel region compared to the zero current state
	Position	@25mA/cm²	@50mA/cm²	@100mA/cm²	@200mA/cm²	@300mA/cm²
	µm	arb. units	arb. units	arb. units	arb. units	arb. units
	1.788	1.00031	1.00577	1.00969	1.01073	1.01029
	3.575	1.00187	1.00689	1.01165	1.01331	1.01237
	5.363	1.00511	1.0091	1.01452	1.01764	1.01508
	7.15	1.00423	1.00795	1.01305	1.01837	1.01507
	8.938	1.0014	1.00519	1.00903	1.01413	1.01287
	10.725	1.00072	1.00331	1.00665	1.01065	1.00961
	12.513	1.00041	1.00325	1.00629	1.01031	1.00703
	14.3	0.9999	1.00315	1.00576	1.01067	1.00639
	16.088	1.00042	1.00164	1.00476	1.01114	1.0064
	17.875	1.00088	1.00018	1.00423	1.00925	1.00581
	19.663	0.99823	0.99809	1.00165	1.00716	1.00346
	21.45	0.99635	0.99881	1.00084	1.00684	1.00404
	23.238	0.99565	0.9994	1.00139	1.00667	1.00494
	25.025	0.99604	0.99934	1.0021	1.00698	1.00462
	26.813	0.99817	1.00044	1.00252	1.00801	1.00518
	28.6	0.99929	1.00073	1.00301	1.00798	1.00572
	30.388	1.00042	1.00091	1.00395	1.00713	1.00596
	32.175	0.99961	1.00235	1.00542	1.006	1.00529
	33.963	0.9993	1.00389	1.00744	1.00699	1.00598
	35.75	1.00092	1.00605	1.00964	1.0105	1.00871
	37.538	1.00273	1.00668	1.01069	1.01369	1.01001
	39.325	1.00621	1.0088	1.01368	1.0169	1.01221
	41.113	1.00634	1.00909	1.01306	1.01606	1.01127
	42.9	1.00478	1.00876	1.01095	1.01273	1.00941
	44.688	1.00391	1.01025	1.01055	1.01122	1.00868
	46.475	1.00238	1.00942	1.00857	1.01006	1.0085
	48.263	1.0023	1.00695	1.00793	1.01046	1.00907
	50.05	1.00106	1.00463	1.00819	1.01189	1.00901
	51.838	1.00118	1.00594	1.01059	1.01491	1.0098
	53.625	1.00291	1.00789	1.01269	1.01698	1.01065
	55.413	1.0022	1.007	1.0116	1.0152	1.00925
	57.2	1.0004	1.00626	1.00935	1.0131	1.00769
	58.988	1.00121	1.00799	1.00954	1.01227	1.00789
	60.775	1.00387	1.01035	1.01252	1.01397	1.01161
	62.563	1.00524	1.01223	1.01664	1.01495	1.01489
	64.35	1.00699	1.01319	1.02054	1.01529	1.01625
	66.138	1.00555	1.01147	1.01954	1.01263	1.01452
	67.925	1.00419	1.01022	1.01856	1.01123	1.01347
	69.713	1.0039	1.011	1.01945	1.01151	1.01487
	71.5	1.00537	1.01101	1.01904	1.01176	1.01545
	73.288	1.00716	1.01096	1.01824	1.01332	1.01625
	75.075	1.00791	1.01116	1.01797	1.01549	1.01786
	76.863	1.00425	1.00759	1.01387	1.014	1.01555
	78.65	1.00396	1.00864	1.01409	1.01476	1.01595
	80.438	1.00543	1.0117	1.01579	1.01593	1.01786
	82.225	1.00711	1.0113	1.01497	1.01527	1.01799
	84.013	1.01079	1.0135	1.01453	1.01666	1.01879
	85.8	1.01396	1.01727	1.01528	1.01852	1.02079
	87.588	1.01469	1.01821	1.01529	1.0182	1.02063
	89.375	1.01417	1.016	1.01449	1.01789	1.02031
	91.163	1.01083	1.01356	1.01339	1.01723	1.02002
	92.95	1.0068	1.01153	1.01129	1.01444	1.01709
	94.738	1.00561	1.01138	1.00992	1.01119	1.0146
	96.525	1.0043	1.01066	1.00869	1.00877	1.01322
	98.313	1.00244	1.00966	1.00821	1.0077	1.01189
	100.1	1.00077	1.00829	1.00856	1.00786	1.01182
	101.888	1.00151	1.00882	1.01	1.01029	1.01312
	103.675	1.00301	1.01042	1.01379	1.01283	1.0151
	105.463	1.00526	1.01232	1.01757	1.01501	1.01733
	107.25	1.00563	1.01115	1.01639	1.01465	1.0163
	109.038	1.00715	1.01161	1.0159	1.01555	1.01687
	110.825	1.006	1.0111	1.01516	1.01609	1.01841
	112.613	1.0052	1.01053	1.01675	1.01707	1.01876
	114.4	1.00469	1.0102	1.017	1.01683	1.01605
	116.188	1.00459	1.01029	1.0158	1.01457	1.01463
	117.975	1.00414	1.01025	1.01572	1.01248	1.01454
	119.763	1.00438	1.01056	1.01667	1.01239	1.01492
	121.55	1.00758	1.01223	1.0194	1.01542	1.0181
	123.338	1.00885	1.01371	1.02063	1.01749	1.02116
	125.125	1.00934	1.01554	1.02139	1.01862	1.02356
	126.913	1.00866	1.01603	1.02224	1.01849	1.02449
	128.7	1.00659	1.01508	1.02172	1.01636	1.02287
	130.488	1.00547	1.01479	1.02154	1.01651	1.02087
	132.275	1.00842	1.01642	1.02207	1.02006	1.02015
	134.063	1.01136	1.01809	1.02468	1.02417	1.02124
	135.85	1.01004	1.01694	1.02413	1.02497	1.02042
	137.638	1.00766	1.01666	1.02031	1.02236	1.0193
	139.425	1.00651	1.01565	1.01563	1.0176	1.01765
	141.213	1.00809	1.01604	1.01587	1.0147	1.01753
	143	1.01071	1.01773	1.01785	1.0162	1.01838
	144.788	1.01053	1.01871	1.01973	1.01865	1.0186
	146.575	1.00973	1.01838	1.02156	1.01956	1.02003
	148.363	1.00699	1.01643	1.02041	1.01825	1.01998
	150.15	1.00277	1.01293	1.01523	1.01516	1.01737
	151.938	1.00193	1.01158	1.01252	1.01433	1.01525
	153.725	1.00516	1.01413	1.01497	1.01703	1.01789
	155.513	1.00669	1.01629	1.01604	1.01869	1.01916
	157.3	1.00432	1.01414	1.0126	1.01603	1.01515
	159.088	1.00305	1.01214	1.01106	1.014	1.01179
	160.875	1.00558	1.01381	1.01315	1.01598	1.01378
	162.663	1.00821	1.01601	1.01456	1.01742	1.01592
	164.45	1.00801	1.01571	1.01328	1.01757	1.01526
	166.238	1.0077	1.01521	1.01274	1.01845	1.01508
	168.025	1.0069	1.01347	1.01143	1.01854	1.014
	169.813	1.00429	1.00898	1.00783	1.01532	1.01118
	171.6	1.00521	1.00943	1.0086	1.01544	1.01345
	173.388	1.00859	1.01502	1.01464	1.02151	1.02013
	175.175	1.00939	1.01935	1.01925	1.02554	1.02471
	176.963	1.00617	1.01841	1.02042	1.02463	1.02316
	178.75	1.00696	1.01907	1.02187	1.02525	1.02285
	180.538	1.0083	1.01895	1.02177	1.02485	1.02314
	182.325	1.00725	1.01614	1.01904	1.02216	1.02116
	184.113	1.00442	1.01238	1.01495	1.01845	1.01802
	185.9	1.00388	1.00892	1.01145	1.0165	1.01631
	187.688	1.00644	1.01032	1.0122	1.01681	1.01839
	189.475	1.00855	1.01273	1.01329	1.01604	1.01931
	191.263	1.01036	1.01377	1.01551	1.01787	1.01996
	193.05	1.01014	1.01181	1.01799	1.01905	1.02038
	194.838	1.01097	1.0112	1.02078	1.01942	1.02219
	196.625	1.01305	1.01347	1.02116	1.02002	1.0234
	198.413	1.01464	1.01601	1.02041	1.02208	1.02436
	200.2	1.01172	1.01473	1.01771	1.02265	1.02287
	201.988	1.00782	1.01181	1.01601	1.0214	1.0204
	203.775	1.00708	1.01003	1.01534	1.01993	1.01827
	205.563	1.00966	1.01125	1.0164	1.02108	1.01916
	207.35	1.01378	1.01389	1.01809	1.02307	1.02198
	209.138	1.01649	1.01768	1.02138	1.02477	1.02437
	210.925	1.01789	1.02183	1.02414	1.02661	1.02742
	212.713	1.01578	1.02032	1.02274	1.02423	1.02597
	214.5	1.01243	1.01652	1.01936	1.01969	1.02133
	216.288	1.01034	1.01496	1.0185	1.01656	1.01786
	218.075	1.0127	1.01719	1.02164	1.01857	1.01918
	219.863	1.01497	1.01875	1.02408	1.02144	1.02063
	221.65	1.01548	1.0199	1.0237	1.02355	1.02261
	223.438	1.01036	1.01796	1.01961	1.02204	1.0236
	225.225	1.00386	1.01387	1.01488	1.01895	1.02097
	227.013	1.00262	1.01449	1.01507	1.02001	1.01942
	228.8	1.00479	1.01542	1.01568	1.02222	1.01769
	230.588	1.00632	1.01549	1.01426	1.02156	1.01636
	232.375	1.00597	1.01469	1.01298	1.0185	1.01538
	234.163	1.00677	1.0145	1.0127	1.01644	1.0127
	235.95	1.00975	1.01778	1.01666	1.0182	1.01406
	237.738	1.01116	1.02093	1.02171	1.01932	1.01624
	239.525	1.01023	1.02217	1.02347	1.0194	1.01831
	241.313	1.008	1.02042	1.02111	1.01889	1.01855
	243.1	1.00492	1.01576	1.01684	1.01691	1.01583
	244.888	1.00354	1.01302	1.01376	1.01633	1.01391
	246.675	1.00237	1.01198	1.01156	1.0149	1.01243
	248.463	0.99965	1.00981	1.00962	1.01288	1.01014
	250.25	0.99702	1.00858	1.00849	1.01218	1.00806
	252.038	0.99732	1.00807	1.00911	1.01116	1.00728
	253.825	0.99936	1.00784	1.01181	1.0116	1.00944
	255.613	0.99955	1.00798	1.01275	1.01311	1.01094
	257.4	1.00098	1.00868	1.01207	1.01397	1.01231
	259.188	1.00213	1.00896	1.01068	1.01383	1.01262
	260.975	1.00278	1.00951	1.00943	1.01386	1.01259
	262.763	1.0015	1.00937	1.00999	1.0147	1.01206
	264.55	1.00191	1.01134	1.01309	1.01719	1.01346
	266.338	1.0034	1.01402	1.01621	1.01847	1.01544
	268.125	1.00136	1.01173	1.01397	1.01519	1.01251
	269.913	0.99985	1.00989	1.01179	1.01262	1.00884
	271.7	1.00084	1.01287	1.01424	1.01366	1.00943
	273.488	1.00256	1.01623	1.01767	1.01675	1.01177
	275.275	1.00071	1.01494	1.01522	1.01593	1.01029
	277.063	0.99752	1.01232	1.01207	1.01336	1.00878
	278.85	0.99921	1.01359	1.01319	1.01474	1.00995
	280.638	1.00537	1.01904	1.01897	1.0224	1.01465
	282.425	1.01185	1.02413	1.02565	1.02869	1.02018
	284.213	1.01262	1.02249	1.02669	1.02732	1.02032
	286	1.01191	1.01915	1.02407	1.02452	1.0176
	287.788	1.01183	1.01732	1.02091	1.02245	1.01717
	289.575	1.01159	1.01705	1.01943	1.02239	1.01946
	291.363	1.01093	1.01796	1.02026	1.02413	1.02149
	293.15	1.00814	1.01682	1.02021	1.0227	1.02081
	294.938	1.00713	1.01726	1.02116	1.02122	1.02153
	296.725	1.00728	1.01874	1.0215	1.02133	1.02209
	298.513	1.00715	1.01808	1.02054	1.02073	1.02147
	300.3	1.00745	1.0179	1.01935	1.02157	1.02263
	302.088	1.00854	1.01993	1.01977	1.0248	1.02498
	303.875	1.00868	1.02193	1.0224	1.02743	1.02605
	305.663	1.00843	1.02243	1.02608	1.02762	1.02629
	307.45	1.00921	1.0235	1.03019	1.02832	1.02803
	309.238	1.00863	1.0246	1.03112	1.02892	1.02929
	311.025	1.00679	1.02553	1.02983	1.02969	1.02868
	312.813	1.00585	1.02649	1.02899	1.03125	1.0272
	314.6	1.00636	1.02841	1.02976	1.03265	1.02781
	316.388	1.00637	1.02875	1.03136	1.03366	1.0284
	318.175	1.00768	1.03151	1.03374	1.03683	1.03181
	319.963	1.00964	1.03381	1.03554	1.03981	1.03498
	321.75	1.01007	1.03473	1.0357	1.0404	1.03672
	323.538	1.01022	1.03655	1.03758	1.0407	1.03663
	325.325	1.01461	1.04287	1.04551	1.04606	1.04027
	327.113	1.01796	1.04958	1.0526	1.05119	1.04536
	328.9	1.02082	1.05644	1.05777	1.05471	1.0497
	330.688	1.02183	1.06208	1.06334	1.05708	1.05256
	332.475	1.02489	1.07222	1.07395	1.06479	1.05912
	334.263	1.03035	1.08643	1.0881	1.07516	1.0689
	336.05	1.03718	1.10233	1.1029	1.08777	1.08211
	337.838	1.04591	1.12125	1.12222	1.10357	1.0994
	339.625	1.05442	1.14283	1.14537	1.1216	1.1168
	341.413	1.0645	1.17062	1.1754	1.1461	1.13935
	343.2	1.07939	1.20994	1.21778	1.1814	1.17274
	344.988	1.10027	1.26273	1.27479	1.23157	1.22046
	346.775	1.1269	1.32693	1.34542	1.29847	1.28352
	348.563	1.15377	1.39646	1.423	1.38191	1.36236
	350.35	1.17897	1.46519	1.50228	1.48221	1.45592
	352.138	1.20453	1.53685	1.58691	1.6049	1.56584
	353.925	1.23129	1.60625	1.67067	1.74405	1.68923
	355.713	1.26162	1.67485	1.7539	1.90314	1.82965
	357.5	1.29349	1.73747	1.83322	2.06854	1.98181
	359.288	1.31668	1.77477	1.88596	2.20935	2.11812
	361.075	1.32901	1.78935	1.91013	2.31587	2.2236
	362.863	1.33249	1.78883	1.9153	2.38772	2.29664
	364.65	1.33393	1.78008	1.9078	2.43009	2.34445
	366.438	1.33557	1.76324	1.88967	2.44643	2.37087
	368.225	1.33083	1.73206	1.8581	2.43429	2.3686
	370.013	1.32083	1.69507	1.81851	2.40312	2.34513
	371.8	1.30885	1.65977	1.77679	2.35936	2.30331
	373.588	1.29839	1.62712	1.73797	2.30534	2.25382
	375.375	1.28771	1.59271	1.69928	2.24198	2.19857
	377.163	1.2755	1.55667	1.65808	2.16994	2.13424
	378.95	1.2642	1.51977	1.61266	2.09357	2.06571
	380.738	1.25445	1.48755	1.56955	2.02083	1.99858
	382.525	1.24596	1.46137	1.5324	1.95263	1.93124
	384.313	1.23875	1.43838	1.50174	1.88799	1.86712
	386.1	1.23643	1.4198	1.47748	1.83014	1.81169
	387.888	1.23392	1.40442	1.45582	1.77422	1.7587
	389.675	1.23193	1.39219	1.43607	1.72292	1.71114
	391.463	1.23231	1.3815	1.42033	1.67859	1.66884
	393.25	1.23026	1.37204	1.40686	1.63535	1.62561
	395.038	1.22574	1.36593	1.39346	1.59285	1.58353
	396.825	1.22282	1.36265	1.38265	1.55398	1.54534
	398.613	1.21976	1.35265	1.36899	1.51673	1.50819
	400.4	1.21687	1.34091	1.35521	1.48321	1.47201
	402.188	1.21421	1.33201	1.34363	1.45368	1.43991
	403.975	1.21138	1.32476	1.33269	1.42576	1.4133
	405.763	1.20822	1.3169	1.32354	1.40043	1.39068
	407.55	1.20532	1.3111	1.31721	1.37955	1.37066
	409.338	1.20085	1.3037	1.30924	1.35835	1.35033
	411.125	1.19586	1.29558	1.30058	1.33941	1.3303
	412.913	1.19284	1.29132	1.29585	1.32534	1.31629
	414.7	1.18898	1.28677	1.29091	1.31116	1.30423
	416.488	1.18379	1.28166	1.28268	1.29862	1.29317
	418.275	1.1759	1.27185	1.26866	1.28461	1.27904
	420.063	1.16653	1.25716	1.25333	1.27034	1.26263
	421.85	1.15919	1.24324	1.24222	1.25929	1.24904
	423.638	1.15345	1.23031	1.23248	1.24936	1.23666
	425.425	1.14539	1.21732	1.22079	1.23774	1.22427
	427.213	1.13623	1.20636	1.20801	1.22509	1.21462
	429	1.12674	1.19632	1.19601	1.212	1.2046
	430.788	1.11925	1.18894	1.18589	1.20202	1.19521
	432.575	1.11312	1.18058	1.17721	1.19379	1.18736
	434.363	1.10874	1.17197	1.17007	1.18638	1.18093
	436.15	1.10386	1.16289	1.16175	1.17781	1.17181
	437.938	1.09882	1.15385	1.15356	1.17127	1.16397
	439.725	1.09331	1.14483	1.14528	1.16503	1.15812
	441.513	1.0886	1.13944	1.13909	1.16074	1.15455
	443.3	1.08411	1.13564	1.13441	1.15602	1.15157
	445.088	1.08096	1.13054	1.13057	1.15004	1.14586
	446.875	1.07897	1.12245	1.12628	1.14334	1.13955
	448.663	1.07787	1.11585	1.12324	1.13821	1.13613
	450.45	1.0747	1.11064	1.11909	1.13376	1.13359
	452.238	1.06952	1.10544	1.1126	1.12831	1.12783
	454.025	1.06503	1.09968	1.10624	1.12157	1.12121
	455.813	1.06039	1.09313	1.09952	1.11487	1.11457
	457.6	1.056	1.08662	1.09332	1.11023	1.10786
	459.388	1.05454	1.08335	1.09019	1.10961	1.10493
	461.175	1.05216	1.08076	1.08765	1.10903	1.10289
	462.963	1.0479	1.07639	1.08455	1.10588	1.09853
	464.75	1.04721	1.07541	1.08389	1.10352	1.0963
	466.538	1.04885	1.07655	1.08274	1.10185	1.09706
	468.325	1.0501	1.07724	1.08265	1.1007	1.09857
	470.113	1.0492	1.07809	1.08249	1.09927	1.09748
	471.9	1.04722	1.07631	1.07984	1.09662	1.09386
	473.688	1.04559	1.07428	1.07696	1.09304	1.09085
	475.475	1.04377	1.07156	1.07351	1.0874	1.0872
	477.263	1.04281	1.06931	1.07065	1.0839	1.08425
	479.05	1.04133	1.06712	1.06727	1.08168	1.08201
	480.838	1.03927	1.06494	1.0639	1.07927	1.07863
	482.625	1.03713	1.06218	1.06193	1.07637	1.07518
	484.413	1.0353	1.06082	1.06078	1.07528	1.07332
	486.201	1.03355	1.05886	1.05927	1.07387	1.07059
	487.988	1.03249	1.05771	1.0581	1.07115	1.06865
	489.775	1.0311	1.05686	1.05646	1.06972	1.06774
	491.563	1.03033	1.05546	1.05571	1.06955	1.06667
	493.35	1.02998	1.05289	1.0548	1.06798	1.0644
	495.138	1.02868	1.05033	1.05391	1.06652	1.06246
	496.926	1.02899	1.0504	1.0547	1.06588	1.06065
	498.713	1.03258	1.05329	1.05694	1.06662	1.0624
	500.5	1.03571	1.05608	1.05932	1.06769	1.06442
	502.288	1.03585	1.05619	1.0597	1.06745	1.06366
	504.076	1.03505	1.05489	1.05907	1.06597	1.06271
	505.863	1.0333	1.05289	1.05755	1.06399	1.06145
	507.651	1.03182	1.05121	1.05595	1.06251	1.05924
	509.438	1.03196	1.0499	1.05558	1.06204	1.0576
	511.226	1.0329	1.04871	1.05622	1.06113	1.05743
	513.013	1.03203	1.04851	1.05475	1.05933	1.05686
	514.801	1.02959	1.04852	1.05187	1.05726	1.05539
	516.588	1.0258	1.0466	1.04886	1.05377	1.05284
	518.375	1.02235	1.0435	1.04649	1.05053	1.05038
	520.163	1.02127	1.04256	1.04565	1.0485	1.04986
	521.951	1.02166	1.04366	1.04649	1.0479	1.04977
	523.738	1.02021	1.04367	1.04607	1.04668	1.04774
	525.526	1.01827	1.04312	1.044	1.04646	1.046
	527.313	1.0178	1.0432	1.04404	1.04952	1.04697
	529.101	1.01843	1.04242	1.04482	1.05136	1.04909
	530.888	1.01838	1.04056	1.04461	1.05079	1.0497
	532.676	1.01796	1.04034	1.0449	1.05161	1.04951
	534.463	1.01853	1.04177	1.04483	1.05254	1.04946
	536.251	1.01933	1.04349	1.04557	1.05304	1.0498
	538.038	1.02017	1.04492	1.04659	1.0541	1.05013
	539.826	1.02179	1.04644	1.04804	1.05659	1.05073
	541.613	1.02233	1.04659	1.04886	1.05829	1.05146
	543.401	1.02214	1.04695	1.05025	1.05896	1.05286
	545.188	1.02147	1.04764	1.0509	1.0604	1.05394
	546.976	1.02311	1.04836	1.05157	1.06269	1.05543
	548.763	1.02667	1.05063	1.05316	1.06501	1.05823
	550.551	1.029	1.05266	1.05503	1.06576	1.06055
	552.338	1.03092	1.05411	1.05634	1.06562	1.06194
	554.126	1.03258	1.05461	1.05693	1.06601	1.06199
	555.913	1.03279	1.05343	1.05716	1.06717	1.06243
	557.701	1.031	1.04989	1.05562	1.06709	1.06257
	559.488	1.03105	1.04967	1.05602	1.0689	1.06419
	561.276	1.03117	1.05227	1.05838	1.07106	1.06641
	563.063	1.02938	1.05249	1.06024	1.07196	1.06735
	564.851	1.03092	1.05368	1.06376	1.07387	1.06883
	566.638	1.03551	1.05697	1.06824	1.07701	1.07153
	568.426	1.03845	1.05958	1.07139	1.07935	1.07435
	570.213	1.03984	1.06022	1.07248	1.08038	1.07636
	572.001	1.04098	1.06244	1.07507	1.08304	1.07887
	573.788	1.04194	1.06484	1.07767	1.08609	1.07986
	575.576	1.03943	1.06315	1.07555	1.08519	1.07731
	577.363	1.03617	1.06155	1.07344	1.08283	1.07484
	579.151	1.03608	1.06078	1.07383	1.08262	1.07542
	580.938	1.03675	1.05878	1.07359	1.08299	1.07619
	582.726	1.038	1.05784	1.07315	1.08305	1.07588
	584.513	1.04235	1.06145	1.07473	1.08544	1.07764
	586.301	1.04788	1.066	1.07821	1.08964	1.08111
	588.088	1.04946	1.06759	1.08079	1.09129	1.08318
	589.876	1.04834	1.06773	1.08111	1.09055	1.08401
	591.663	1.04809	1.069	1.08117	1.09006	1.08522
	593.451	1.04675	1.06887	1.08046	1.08937	1.08537
	595.238	1.04209	1.0668	1.07751	1.08677	1.08306
	597.026	1.03786	1.06406	1.0763	1.08478	1.08128
	598.813	1.03791	1.06344	1.07757	1.08387	1.0815
	600.601	1.04086	1.06445	1.07909	1.08674	1.0823
	602.388	1.04223	1.06583	1.08	1.08904	1.08312
	604.176	1.04253	1.06709	1.08189	1.0903	1.08492
	605.963	1.04246	1.06722	1.08133	1.08835	1.08426
	607.751	1.04332	1.06855	1.08192	1.08786	1.08348
	609.538	1.04389	1.07109	1.08246	1.08809	1.08449
	611.326	1.04599	1.07237	1.08213	1.08818	1.08718
	613.113	1.04941	1.07325	1.08393	1.08941	1.09065
	614.901	1.05025	1.07297	1.08469	1.09035	1.09157
	616.688	1.04993	1.07297	1.0855	1.09111	1.09091
	618.476	1.04851	1.07095	1.08446	1.09012	1.08805
	620.263	1.04735	1.06936	1.08361	1.09078	1.08764
	622.051	1.04695	1.06972	1.08409	1.09284	1.08858
	623.838	1.04964	1.07165	1.08583	1.09513	1.09126
	625.626	1.05501	1.07549	1.08938	1.09814	1.09649
	627.413	1.05594	1.07738	1.09213	1.09951	1.09945
	629.201	1.05361	1.07675	1.09182	1.10025	1.09895
	630.988	1.05111	1.07508	1.08873	1.0999	1.09671
	632.776	1.05188	1.07626	1.08871	1.10212	1.09774
	634.563	1.05399	1.07828	1.09026	1.10546	1.10028
	636.351	1.05499	1.07954	1.09021	1.10746	1.10178
	638.138	1.05602	1.08123	1.09133	1.10882	1.10264
	639.926	1.05849	1.08478	1.09486	1.11178	1.10496
	641.713	1.06114	1.08695	1.09695	1.11414	1.10657
	643.501	1.06198	1.0876	1.0969	1.11349	1.10647
	645.288	1.06239	1.08747	1.09754	1.11408	1.10728
	647.076	1.06194	1.0874	1.09733	1.11391	1.10758
	648.863	1.05949	1.08672	1.09576	1.1123	1.10645
	650.651	1.05814	1.08673	1.09559	1.11385	1.10696
	652.438	1.0579	1.08634	1.09534	1.1162	1.1086
	654.226	1.05968	1.08741	1.0959	1.11916	1.11099
	656.013	1.06087	1.08792	1.09723	1.12059	1.11208
	657.801	1.06058	1.08679	1.09699	1.11963	1.11175
	659.588	1.0602	1.08628	1.09636	1.11921	1.11124
	661.376	1.05964	1.08513	1.09583	1.11884	1.11029
	663.163	1.05776	1.08361	1.09484	1.11654	1.10846
	664.951	1.05605	1.08354	1.09425	1.11415	1.10697
	666.738	1.05687	1.08636	1.09626	1.11434	1.10734
	668.526	1.05934	1.08935	1.09817	1.11595	1.10825
	670.313	1.06152	1.09197	1.09953	1.11777	1.10987
	672.101	1.0632	1.09585	1.10136	1.12042	1.11228
	673.888	1.06223	1.09839	1.10166	1.12046	1.11311
	675.676	1.06026	1.0984	1.09974	1.11853	1.11246
	677.463	1.0574	1.0949	1.09716	1.11508	1.10935
	679.251	1.0555	1.09202	1.09619	1.11247	1.10671
	681.038	1.05454	1.09115	1.09481	1.11133	1.10541
	682.826	1.05636	1.09145	1.095	1.11348	1.10606
	684.613	1.05818	1.09259	1.09631	1.11627	1.10634
	686.401	1.05823	1.09292	1.09627	1.11778	1.10628
	688.188	1.05838	1.09335	1.09477	1.11734	1.10558
	689.976	1.05798	1.09309	1.09217	1.11591	1.10416
	691.763	1.05747	1.09178	1.08992	1.11403	1.10242
	693.551	1.05771	1.0916	1.08882	1.11334	1.10259
	695.338	1.05972	1.09578	1.09081	1.11657	1.10525
	697.126	1.06348	1.10242	1.09598	1.12127	1.10961
	698.913	1.06687	1.10652	1.10003	1.12348	1.11213
	700.701	1.06798	1.10766	1.10146	1.12347	1.11271
	702.488	1.06636	1.10621	1.09938	1.12162	1.11272
	704.276	1.06509	1.10346	1.09701	1.12055	1.11203
	706.063	1.06453	1.10011	1.09445	1.11972	1.11114
	707.851	1.06362	1.09909	1.09428	1.12088	1.11232
	709.638	1.06422	1.1006	1.09478	1.12428	1.11374
	711.426	1.06582	1.10224	1.09443	1.12786	1.11483
	713.213	1.0686	1.1053	1.09565	1.13199	1.11663
	715.001	1.07072	1.10899	1.09766	1.13572	1.11804
	716.788	1.07314	1.11213	1.10047	1.13915	1.11985
	718.576	1.07569	1.11317	1.10296	1.14005	1.12066
	720.363	1.07826	1.11507	1.10433	1.14087	1.12095
	722.151	1.07927	1.11763	1.10526	1.14279	1.11997
	723.938	1.07851	1.11919	1.10587	1.14498	1.11967
	725.726	1.07735	1.12122	1.10758	1.14812	1.12039
	727.513	1.07839	1.12449	1.11141	1.15294	1.12296
	729.301	1.07755	1.12398	1.11198	1.15455	1.12339
	731.088	1.07548	1.12062	1.10998	1.15394	1.12196
	732.876	1.07298	1.11879	1.10813	1.15458	1.12184
	734.663	1.06799	1.11786	1.10456	1.15318	1.12106
	736.451	1.06436	1.1185	1.10209	1.15123	1.12111
	738.238	1.0647	1.12075	1.10168	1.15195	1.12428
	740.026	1.06726	1.12266	1.10289	1.15421	1.12823
	741.813	1.06712	1.12237	1.10097	1.15422	1.12894
	743.601	1.06519	1.12021	1.09671	1.15227	1.12751
	745.388	1.06322	1.11945	1.09435	1.1522	1.12713
	747.176	1.0627	1.12108	1.0935	1.15308	1.12913
	748.963	1.06193	1.1232	1.09114	1.15368	1.13093
	750.751	1.05759	1.12242	1.08787	1.15186	1.12965
	752.538	1.05356	1.12211	1.08653	1.15204	1.1281
	754.326	1.05045	1.12321	1.08556	1.1536	1.1288
	756.113	1.04843	1.12333	1.08433	1.15572	1.12991
	757.901	1.04719	1.12357	1.08347	1.15803	1.12934
	759.688	1.04663	1.12396	1.0828	1.16108	1.12948
	761.476	1.04537	1.12413	1.08277	1.1654	1.13051
	763.263	1.04315	1.12564	1.08463	1.1716	1.13273
	765.051	1.04165	1.13072	1.08828	1.17837	1.13715
	766.838	1.04059	1.1335	1.08951	1.18245	1.1404
	768.626	1.03864	1.13575	1.08937	1.18671	1.14429
	770.413	1.0359	1.1395	1.08868	1.19015	1.14833
	772.201	1.03223	1.1434	1.08898	1.19212	1.15159
	773.988	1.02903	1.14695	1.0905	1.19433	1.15442
	775.776	1.02758	1.15159	1.09293	1.19982	1.1576
	777.563	1.02594	1.15715	1.09396	1.20744	1.16245
	779.351	1.02484	1.16239	1.09592	1.21423	1.16807
	781.138	1.02219	1.16639	1.09812	1.21882	1.17365
	782.926	1.02065	1.17158	1.10172	1.22483	1.18108
	784.713	1.01982	1.17621	1.10501	1.23242	1.1874
	786.501	1.0177	1.18113	1.10745	1.23977	1.19357
	788.288	1.01538	1.18683	1.10883	1.24667	1.19989
	790.076	1.01514	1.19392	1.11411	1.25687	1.20743
	791.863	1.01691	1.20364	1.12241	1.26952	1.21795
	793.651	1.01928	1.21551	1.13112	1.2834	1.22894
	795.438	1.02031	1.22569	1.13717	1.29504	1.23678
	797.226	1.01838	1.2334	1.13966	1.30312	1.24161
	799.013	1.01524	1.24201	1.14277	1.31201	1.246
	800.801	1.01146	1.25097	1.14787	1.32366	1.25244
	802.588	1.01048	1.26091	1.15642	1.3382	1.26075
	804.376	1.01179	1.27266	1.16729	1.35377	1.27034
	806.163	1.0123	1.28654	1.1777	1.36882	1.28051
	807.951	1.0118	1.30108	1.18688	1.3827	1.29005
	809.738	1.00744	1.30972	1.19294	1.39332	1.29693
	811.526	1.00266	1.31496	1.19768	1.40275	1.30371
	813.313	0.99739	1.32005	1.20274	1.41071	1.30885
	815.101	0.99401	1.3298	1.20942	1.42004	1.31449
	816.888	0.99579	1.3459	1.2193	1.43506	1.32404
	818.676	0.99842	1.36272	1.22957	1.45205	1.33612
	820.463	0.9966	1.37313	1.23704	1.46422	1.34399
	822.251	0.99192	1.38092	1.24394	1.47445	1.35019
	824.038	0.98895	1.39429	1.25472	1.48722	1.35855
	825.826	0.98856	1.41176	1.2692	1.50364	1.36931
	827.613	0.9874	1.42655	1.28169	1.51986	1.37949
	829.401	0.98916	1.44466	1.29893	1.54007	1.39369
	831.188	0.9905	1.46253	1.31607	1.5615	1.40675
	832.976	0.99164	1.48168	1.33193	1.58339	1.4191
	834.763	0.99414	1.50017	1.34776	1.60457	1.43085
	836.551	0.99524	1.51771	1.36296	1.62586	1.44174
	838.338	0.99452	1.53434	1.37852	1.6466	1.45335
	840.126	0.99198	1.55034	1.39317	1.66531	1.4661
	841.913	0.99095	1.56457	1.40975	1.68337	1.47915
	843.701	0.98709	1.57529	1.42537	1.69986	1.49066
	845.488	0.97787	1.58257	1.43556	1.71308	1.49668
	847.276	0.96884	1.59351	1.44833	1.73195	1.50691
	849.063	0.96278	1.6077	1.4652	1.75466	1.52334
	850.851	0.95387	1.6197	1.47969	1.77475	1.53569
	852.638	0.93957	1.63375	1.49254	1.79246	1.54677
	854.426	0.92616	1.64967	1.50713	1.80787	1.55757
	856.213	0.9139	1.66667	1.52411	1.82307	1.56814
	858.001	0.89811	1.67878	1.53387	1.83232	1.57311
	859.788	0.88346	1.68977	1.54101	1.83979	1.57695
	861.576	0.87304	1.70364	1.5493	1.85016	1.58072
	863.363	0.86134	1.71126	1.55425	1.85731	1.57973
	865.151	0.84466	1.71043	1.55544	1.8585	1.57453
	866.938	0.82925	1.70797	1.55713	1.86088	1.56989
	868.726	0.81936	1.71122	1.56564	1.8692	1.56893
	870.513	0.81235	1.71845	1.57518	1.87955	1.57067
	872.301	0.80399	1.72058	1.57686	1.88621	1.57102
	874.088	0.79271	1.71639	1.57305	1.88619	1.56666
	875.876	0.78293	1.71757	1.57558	1.89054	1.56736
	877.663	0.77513	1.71908	1.58041	1.89394	1.56918
	879.451	0.76628	1.71718	1.58215	1.89449	1.56549
	881.238	0.7583	1.71688	1.58334	1.89856	1.56312
	883.026	0.75086	1.71781	1.58798	1.90233	1.56432
	884.813	0.74307	1.71933	1.59403	1.90437	1.56831
	886.601	0.73508	1.72026	1.59783	1.9087	1.57154
	888.388	0.728	1.72314	1.6038	1.91548	1.57571
	890.176	0.72338	1.72672	1.61251	1.92205	1.58033
	891.963	0.71867	1.72835	1.6186	1.92252	1.5832
	893.751	0.71159	1.72333	1.61881	1.917	1.58046
	895.538	0.70247	1.71383	1.61717	1.9113	1.57568
	897.326	0.69266	1.70313	1.61345	1.90316	1.56951
	899.113	0.68591	1.6974	1.6114	1.8981	1.56618
	900.901	0.68055	1.69503	1.61297	1.89923	1.5677
	902.688	0.67553	1.69051	1.61497	1.89996	1.56824
	904.476	0.66963	1.68417	1.61495	1.89615	1.56603
	906.263	0.66381	1.68038	1.61698	1.89343	1.56478
	908.051	0.66	1.67913	1.62216	1.89515	1.56722
	909.838	0.6558	1.6719	1.62174	1.89073	1.56753
	911.626	0.65198	1.66294	1.62138	1.88387	1.56461
	913.413	0.64876	1.65934	1.62486	1.88338	1.56486
	915.201	0.64727	1.6631	1.63374	1.89015	1.5724
	916.988	0.6459	1.66598	1.64317	1.89499	1.58006
	918.776	0.64302	1.6649	1.64982	1.89459	1.58568
	920.563	0.63917	1.66179	1.65123	1.88861	1.58625
	922.351	0.63581	1.65582	1.64932	1.88172	1.58758
	924.138	0.6338	1.64922	1.64952	1.8763	1.59114
	925.926	0.63144	1.64921	1.65526	1.87747	1.59849
	927.713	0.63074	1.64742	1.66108	1.88075	1.6033
	929.501	0.63114	1.64626	1.66912	1.88621	1.60768
	931.288	0.62938	1.64324	1.67315	1.88495	1.60975
	933.076	0.63009	1.64273	1.68112	1.88811	1.61759
	934.863	0.63148	1.64358	1.69093	1.89328	1.62548
	936.651	0.63266	1.64294	1.70059	1.89715	1.63062
	938.438	0.63123	1.64044	1.70584	1.89854	1.63348
	940.226	0.6304	1.638	1.71018	1.90029	1.63662
	942.013	0.63214	1.634	1.71491	1.90136	1.63995
	943.801	0.63417	1.63108	1.71923	1.90174	1.64566
	945.588	0.63283	1.62343	1.71864	1.89659	1.64908
	947.376	0.6317	1.61744	1.72086	1.89225	1.65383
	949.163	0.63465	1.61679	1.73009	1.89765	1.66585
	950.951	0.64092	1.6199	1.74299	1.90951	1.67997
	952.738	0.64544	1.62187	1.75477	1.92024	1.6922
	954.526	0.64953	1.62615	1.76916	1.93414	1.70705
	956.313	0.65299	1.62681	1.77886	1.94325	1.71988
	958.101	0.6541	1.62187	1.78357	1.94734	1.72706
	959.888	0.65362	1.6115	1.78019	1.94468	1.72904
	961.676	0.65529	1.6034	1.77782	1.94465	1.73409
	963.463	0.65926	1.60177	1.78308	1.95405	1.74713
	965.251	0.66455	1.6048	1.79488	1.96808	1.76408
	967.038	0.67071	1.60506	1.80319	1.9742	1.77631
	968.826	0.67428	1.60152	1.80768	1.97528	1.78271
	970.613	0.67836	1.59337	1.80887	1.97564	1.78513
	972.401	0.68444	1.58728	1.81462	1.98176	1.79434
	974.188	0.69241	1.58853	1.8256	1.99462	1.81318
	975.976	0.70064	1.59037	1.83758	2.00702	1.83036
	977.763	0.70652	1.58787	1.84298	2.01246	1.84001
	979.551	0.71118	1.58363	1.84634	2.01786	1.85006
	981.339	0.71647	1.57909	1.84918	2.02406	1.85921
	983.126	0.7217	1.57184	1.85279	2.02805	1.86939
	984.914	0.72637	1.56158	1.85368	2.02984	1.87732
	986.701	0.73197	1.55136	1.84874	2.02662	1.88055
	988.488	0.73934	1.5519	1.84611	2.03261	1.89096
	990.276	0.74798	1.5533	1.84579	2.0426	1.90363
	992.063	0.75105	1.54139	1.83097	2.0324	1.90199
	993.851	0.75318	1.52222	1.80927	2.01793	1.9011
	995.638	0.76052	1.51006	1.7949	2.01589	1.90879
	997.426	0.76745	1.49874	1.78159	2.01515	1.91354
	999.214	0.77123	1.48052	1.76131	2.00734	1.9069
	1001	0.77656	1.46816	1.74321	1.99875	1.90364
	1002.79	0.78391	1.46078	1.72681	1.99069	1.90234
	1004.58	0.79195	1.44902	1.70776	1.9769	1.89778
	1006.36	0.79648	1.43191	1.68487	1.95792	1.89094
	1008.15	0.79714	1.41022	1.65702	1.9287	1.87799
	1009.94	0.79693	1.3868	1.62947	1.89696	1.86135
	1011.73	0.7992	1.36654	1.60458	1.87184	1.84447
	1013.51	0.80355	1.34986	1.58139	1.85015	1.82829
	1015.3	0.81209	1.33881	1.56305	1.8296	1.81423
	1017.09	0.82188	1.33321	1.54822	1.81181	1.80223
	1018.88	0.83159	1.32797	1.5309	1.78902	1.78537
	1020.66	0.83826	1.324	1.51426	1.76667	1.76719
	1022.45	0.83986	1.31368	1.49279	1.73938	1.74351
	1024.24	0.84588	1.30581	1.47768	1.71695	1.72125
	1026.03	0.85246	1.29805	1.46328	1.69152	1.69764
	1027.81	0.86014	1.29137	1.4463	1.66243	1.67643
	1029.6	0.86655	1.28404	1.42644	1.63387	1.6527
	1031.39	0.86999	1.27517	1.41094	1.60725	1.62582
	1033.18	0.87417	1.26869	1.4001	1.58781	1.60096
	1034.96	0.87852	1.25924	1.38756	1.56644	1.57251
	1036.75	0.88091	1.24417	1.36901	1.54228	1.54288
	1038.54	0.88492	1.23423	1.35376	1.52289	1.51839
	1040.33	0.88631	1.22879	1.33914	1.50202	1.49705
	1042.11	0.88557	1.22683	1.32817	1.48793	1.47976
	1043.9	0.88293	1.21921	1.31484	1.4678	1.45746
	1045.69	0.88685	1.21467	1.30473	1.44981	1.43779
	1047.48	0.89257	1.21281	1.29812	1.43632	1.42496
	1049.26	0.89893	1.21414	1.2957	1.42939	1.41809
	1051.05	0.90207	1.21351	1.29152	1.41929	1.40451
	1052.84	0.90308	1.20729	1.28428	1.40367	1.38689
	1054.63	0.90259	1.19908	1.27839	1.38839	1.37034
	1056.41	0.90188	1.18969	1.26927	1.37621	1.35079
	1058.2	0.90275	1.18199	1.26094	1.36451	1.33149
	1059.99	0.90825	1.18201	1.25717	1.3588	1.31912
	1061.78	0.91161	1.18344	1.25307	1.35444	1.3067
	1063.56	0.91056	1.17715	1.24627	1.344	1.29261
	1065.35	0.91397	1.17534	1.24578	1.34062	1.2898
	1067.14	0.91816	1.17247	1.24203	1.33585	1.28878
	1068.93	0.91898	1.16613	1.231	1.33028	1.28185
	1070.71	0.92082	1.16376	1.22353	1.32572	1.27659
	1072.5	0.92749	1.16643	1.22771	1.32819	1.28057
	1074.29	0.93323	1.16989	1.23365	1.33257	1.28602
	1076.08	0.93437	1.17139	1.2302	1.3289	1.28354
	1077.86	0.93414	1.17466	1.23162	1.32791	1.2846
	1079.65	0.93223	1.17747	1.23442	1.3244	1.28534
	1081.44	0.93091	1.17559	1.23314	1.31911	1.2835
	1083.23	0.93595	1.17612	1.23657	1.32128	1.28643
	1085.01	0.93535	1.17334	1.23441	1.31689	1.28149
	1086.8	0.93485	1.17299	1.23811	1.31673	1.27902
	1088.59	0.9339	1.17008	1.24022	1.31598	1.27709
	1090.38	0.93794	1.17024	1.24228	1.31698	1.28122
	1092.16	0.93924	1.17225	1.24196	1.31641	1.28504
	1093.95	0.94133	1.17384	1.24349	1.31687	1.28779
	1095.74	0.9402	1.16944	1.24001	1.31594	1.28236
	1097.53	0.94263	1.16841	1.23979	1.3152	1.27762
	1099.31	0.94247	1.16298	1.23833	1.30941	1.27027
	1101.1	0.94099	1.15911	1.23823	1.30559	1.26676
	1102.89	0.94699	1.16662	1.24458	1.3132	1.27604
	1104.68	0.95267	1.17276	1.25061	1.32467	1.28481
	1106.46	0.95292	1.16992	1.24741	1.32526	1.28355
	1108.25	0.9532	1.16715	1.23843	1.3204	1.27774
	1110.04	0.94891	1.16013	1.22906	1.31531	1.268
	1111.83	0.94521	1.15804	1.22063	1.31376	1.26248
	1113.61	0.94304	1.15941	1.21428	1.30934	1.26132
	1115.4	0.95002	1.16725	1.21956	1.31161	1.27035
	1117.19	0.95791	1.17139	1.22334	1.31436	1.2733
	1118.98	0.95942	1.17009	1.21992	1.31465	1.27143
	1120.76	0.95916	1.1709	1.21733	1.313	1.27275
	1122.55	0.95615	1.16582	1.21259	1.30791	1.26849
	1124.34	0.95259	1.15805	1.2064	1.30068	1.26356
	1126.13	0.953	1.15733	1.20645	1.30053	1.26456
	1127.91	0.95872	1.1607	1.21045	1.30533	1.26856
	1129.7	0.96497	1.1642	1.21355	1.31118	1.27165
	1131.49	0.96574	1.16455	1.21286	1.30986	1.27053
	1133.28	0.96796	1.16137	1.20998	1.30628	1.27227
	1135.06	0.97127	1.16208	1.20855	1.30443	1.27641
	1136.85	0.97273	1.16406	1.20578	1.30133	1.27709
	1138.64	0.96925	1.15402	1.19384	1.29142	1.26885
	1140.43	0.96795	1.14469	1.18642	1.28358	1.26135
	1142.21	0.96719	1.14022	1.18203	1.27382	1.25605
	1144	0.96038	1.13319	1.17305	1.25876	1.2464
	1145.79	0.9541	1.1234	1.16567	1.24779	1.23672
	1147.58	0.94982	1.11469	1.1592	1.24088	1.22996
	1149.36	0.95312	1.11364	1.15558	1.23817	1.23126
	1151.15	0.95978	1.11301	1.15422	1.23718	1.2338
	1152.94	0.96654	1.11496	1.15391	1.23904	1.23832
	1154.73	0.97034	1.11671	1.15054	1.23841	1.23534
	1156.51	0.97314	1.11476	1.14248	1.23348	1.23
	1158.3	0.97458	1.11116	1.13781	1.23122	1.22839
	1160.09	0.9744	1.10981	1.13512	1.22805	1.22885
	1161.88	0.97336	1.10806	1.13097	1.21948	1.22492
	1163.66	0.97135	1.10342	1.12618	1.21094	1.22114
	1165.45	0.97419	1.104	1.12779	1.20989	1.22398
	1167.24	0.97879	1.10694	1.13288	1.21383	1.2287
	1169.03	0.97366	1.09793	1.1279	1.20941	1.22024
	1170.81	0.97499	1.09372	1.12675	1.21138	1.21673
	1172.6	0.98421	1.09606	1.13078	1.21574	1.22125
	1174.39	0.9929	1.09686	1.135	1.21707	1.22804
	1176.18	0.99746	1.09615	1.13551	1.21625	1.23184
	1177.96	0.99828	1.0934	1.13093	1.21086	1.22561
	1179.75	0.99863	1.09062	1.1262	1.20441	1.21808
	1181.54	0.99359	1.08471	1.12055	1.19369	1.21151
	1183.33	0.98733	1.07623	1.11233	1.18457	1.20259
	1185.11	0.9833	1.06958	1.10528	1.17853	1.19484
	1186.9	0.98653	1.07306	1.10668	1.17877	1.19725
	1188.69	0.9991	1.08362	1.11877	1.18583	1.20954
	1190.48	1.00884	1.09003	1.12714	1.19091	1.21676
	1192.26	1.01261	1.09089	1.12583	1.1902	1.21563
	1194.05	1.01308	1.09136	1.12133	1.18562	1.21071
	1195.84	1.01091	1.09059	1.11687	1.18201	1.20631
	1197.63	1.00875	1.08709	1.11326	1.17841	1.2014
	1199.41	1.00828	1.08526	1.11097	1.17432	1.19745
	1201.2	1.00876	1.08555	1.11265	1.17332	1.19613
	1202.99	1.0084	1.08619	1.11273	1.17198	1.19185
	1204.78	1.00762	1.0847	1.10805	1.16926	1.18722
	1206.56	1.00875	1.0866	1.10969	1.17038	1.18492
	1208.35	1.01014	1.09216	1.11801	1.17224	1.1836
	1210.14	1.00963	1.09362	1.11944	1.16961	1.17812
	1211.93	1.01173	1.0955	1.11605	1.16718	1.17716
	1213.71	1.02067	1.10108	1.11841	1.16869	1.17917
	1215.5	1.02331	1.1034	1.12144	1.16775	1.17838
	1217.29	1.02178	1.102	1.12328	1.1644	1.17414
	1219.08	1.0246	1.10225	1.12446	1.16112	1.17187
	1220.86	1.0267	1.104	1.12241	1.15574	1.1697
	1222.65	1.02613	1.10394	1.11849	1.14837	1.16578
	1224.44	1.02624	1.10246	1.11515	1.1443	1.15833
	1226.23	1.02645	1.10232	1.11755	1.14364	1.15449
	1228.01	1.02367	1.10302	1.11639	1.14373	1.14722
	1229.8	1.02254	1.10139	1.11204	1.14384	1.14053
	1231.59	1.02281	1.09707	1.10484	1.14147	1.13542
	1233.38	1.02381	1.09306	1.09816	1.13411	1.13044
	1235.16	1.02646	1.09205	1.09677	1.12678	1.12652
	1236.95	1.03173	1.09362	1.10379	1.12885	1.12874
	1238.74	1.03494	1.09321	1.10338	1.1303	1.12674
	1240.53	1.03552	1.09087	1.09867	1.12778	1.11984
	1242.31	1.03259	1.08433	1.09029	1.11958	1.10877
	1244.1	1.03074	1.0777	1.08279	1.11098	1.09941
	1245.89	1.03374	1.07828	1.08144	1.10823	1.09559
	1247.68	1.03637	1.08107	1.08369	1.10633	1.09438
	1249.46	1.03538	1.07985	1.08335	1.10006	1.0916
	1251.25	1.03485	1.07836	1.08174	1.09413	1.08814
	1253.04	1.041	1.08386	1.08681	1.09919	1.09364
	1254.83	1.03901	1.08253	1.08514	1.09989	1.09285
	1256.61	1.03232	1.07814	1.08045	1.09618	1.08671
	1258.4	1.02447	1.07345	1.07634	1.08933	1.07899
	1260.19	1.02079	1.07055	1.07388	1.08377	1.07287
	1261.98	1.02271	1.07382	1.07675	1.0821	1.07496
	1263.76	1.02636	1.07845	1.08137	1.0834	1.0781
	1265.55	1.02699	1.07604	1.08184	1.08651	1.07522
	1267.34	1.02186	1.07107	1.07784	1.08505	1.0692
	1269.13	1.01828	1.07055	1.07607	1.07959	1.06702
	1270.91	1.02577	1.07886	1.0828	1.08269	1.07506
	1272.7	1.03319	1.08583	1.08743	1.08613	1.08014
	1274.49	1.03516	1.08901	1.08642	1.08799	1.07649
	1276.28	1.03533	1.09052	1.08254	1.086	1.0732
	1278.06	1.03515	1.08946	1.07951	1.08148	1.07286
	1279.85	1.03252	1.08624	1.07544	1.07826	1.07038
	1281.64	1.02763	1.08347	1.07533	1.07887	1.06776
	1283.43	1.02895	1.08737	1.08153	1.08205	1.07224
	1285.21	1.0348	1.09292	1.08859	1.08434	1.07592
	1287	1.04004	1.09609	1.09285	1.08268	1.07281
	1288.79	1.04189	1.0965	1.09554	1.08165	1.07014
	1290.58	1.04206	1.09481	1.09693	1.08319	1.06622
	1292.36	1.04217	1.09273	1.09208	1.08111	1.06194
	1294.15	1.04224	1.08992	1.08536	1.07857	1.0597
	1295.94	1.04413	1.08811	1.08356	1.08038	1.05954
	1297.73	1.04801	1.08953	1.08748	1.08288	1.06131
	1299.51	1.05035	1.09124	1.09112	1.08285	1.06045
	1301.3	1.04905	1.08952	1.08975	1.08015	1.0602
	1303.09	1.04583	1.08863	1.08688	1.07449	1.05967
	1304.88	1.04217	1.08697	1.08211	1.07015	1.05378
	1306.66	1.0384	1.08371	1.07831	1.06818	1.04892
	1308.45	1.04047	1.08351	1.08083	1.06801	1.05067
	1310.24	1.04372	1.08382	1.08287	1.06686	1.05062
	1312.03	1.04837	1.08654	1.08463	1.07188	1.05078
	1313.81	1.05019	1.08425	1.08313	1.07611	1.05265
	1315.6	1.04473	1.07707	1.08003	1.07236	1.04936
	1317.39	1.04215	1.07483	1.07959	1.06788	1.04745
	1319.18	1.04393	1.07477	1.0789	1.06513	1.04653
	1320.96	1.04506	1.07349	1.07773	1.0612	1.04349
	1322.75	1.04121	1.06895	1.07581	1.05506	1.03647
	1324.54	1.03644	1.06381	1.07331	1.0494	1.03082
	1326.33	1.03787	1.06667	1.07256	1.0496	1.03204
	1328.11	1.04048	1.07106	1.07347	1.05353	1.03283
	1329.9	1.04009	1.07065	1.07111	1.05618	1.03221
	1331.69	1.03919	1.06817	1.06811	1.05377	1.03058
	1333.48	1.0411	1.07005	1.06933	1.05438	1.03253
	1335.26	1.04223	1.07236	1.07048	1.05572	1.03494
	1337.05	1.03973	1.07238	1.07141	1.05795	1.03624
	1338.84	1.03981	1.07071	1.07179	1.06131	1.0392
	1340.63	1.04046	1.06818	1.07117	1.05817	1.03904
	1342.41	1.03844	1.06512	1.07081	1.05218	1.0358
	1344.2	1.04039	1.07136	1.07251	1.05459	1.03615
	1345.99	1.04147	1.07725	1.07106	1.0604	1.03768
	1347.78	1.03879	1.07982	1.06892	1.0628	1.03758
	1349.56	1.03481	1.07963	1.06582	1.06083	1.03536
	1351.35	1.03239	1.07781	1.06389	1.05779	1.03432
	1353.14	1.02974	1.07219	1.06255	1.05508	1.03123
	1354.93	1.02648	1.06374	1.06093	1.05375	1.02735
	1356.71	1.02743	1.06278	1.06375	1.05535	1.02725
	1358.5	1.02936	1.06374	1.06679	1.05598	1.03084
	1360.29	1.02755	1.06136	1.06227	1.05176	1.03076
	1362.08	1.02562	1.06127	1.05968	1.05066	1.0296
	1363.86	1.02226	1.06012	1.05761	1.04801	1.02784
	1365.65	1.01913	1.05891	1.05569	1.04528	1.02667
	1367.44	1.01735	1.05773	1.0545	1.04617	1.0244
	1369.23	1.01833	1.05893	1.05717	1.04979	1.02576
	1371.01	1.0197	1.06142	1.0592	1.05267	1.03238
	1372.8	1.01825	1.06453	1.0582	1.05408	1.03943
	1374.59	1.015	1.06489	1.05829	1.05872	1.04341
	1376.38	1.01624	1.06469	1.06621	1.06659	1.05032
	1378.16	1.01962	1.06506	1.07551	1.07134	1.05908
	1379.95	1.02124	1.0616	1.07817	1.07028	1.06125
	1381.74	1.01919	1.05626	1.07471	1.06727	1.05805
	1383.53	1.01918	1.05505	1.0721	1.07031	1.05722
	1385.31	1.02235	1.05952	1.07547	1.0787	1.06387
	1387.1	1.0223	1.06189	1.07512	1.08148	1.0699
	1388.89	1.02126	1.06247	1.07434	1.083	1.07475
	1390.68	1.02256	1.06344	1.07666	1.08566	1.08086
	1392.46	1.02538	1.0654	1.07925	1.09008	1.08513
	1394.25	1.02952	1.06948	1.07999	1.096	1.08803
	1396.04	1.031	1.07229	1.07929	1.09924	1.09015
	1397.83	1.02903	1.07274	1.07916	1.09863	1.09078
	1399.61	1.03121	1.07734	1.08093	1.10115	1.09616
	1401.4	1.04024	1.08556	1.08725	1.10878	1.10533
	1403.19	1.0467	1.09235	1.09554	1.1162	1.11449
	1404.98	1.04547	1.08936	1.09592	1.11423	1.11678
	1406.76	1.04945	1.09247	1.09951	1.11873	1.12321
	1408.55	1.05561	1.09826	1.1054	1.13003	1.13294
	1410.34	1.06337	1.1057	1.11442	1.14397	1.14692
	1412.13	1.06445	1.11123	1.11957	1.15194	1.15625
	1413.91	1.0634	1.11584	1.12017	1.15647	1.16111
	1415.7	1.06519	1.12451	1.12549	1.1657	1.16892
	1417.49	1.07521	1.13652	1.13865	1.17846	1.18161
	1419.28	1.08979	1.14605	1.15045	1.19141	1.19422
	1421.06	1.10125	1.15244	1.15896	1.20407	1.20639
	1422.85	1.11253	1.16612	1.16729	1.21579	1.2219
	1424.64	1.12933	1.18716	1.18222	1.23532	1.24617
	1426.43	1.14035	1.19991	1.19097	1.25012	1.26273
	1428.21	1.14791	1.20651	1.19618	1.26001	1.27259
	1430	1.15855	1.21407	1.20517	1.27126	1.28702
	1431.79	1.16655	1.22369	1.2174	1.28429	1.30351
	1433.58	1.17614	1.23659	1.2327	1.30047	1.32202
	1435.36	1.184	1.24793	1.24156	1.31518	1.33707
	1437.15	1.18864	1.25604	1.24687	1.32533	1.34762
	1438.94	1.19446	1.26428	1.25621	1.33611	1.36285
	1440.73	1.20123	1.27095	1.26993	1.34992	1.37973
	1442.51	1.21234	1.27632	1.28177	1.36567	1.39568
	1444.3	1.22001	1.2811	1.29118	1.3795	1.40791
	1446.09	1.21669	1.27865	1.29271	1.38384	1.4081
	1447.88	1.20964	1.27382	1.2899	1.38184	1.40671
	1449.66	1.20842	1.27429	1.29067	1.38312	1.41083
	1451.45	1.20547	1.27543	1.29319	1.38236	1.41071
	1453.24	1.20231	1.27491	1.29318	1.37878	1.40427
	1455.03	1.19801	1.27043	1.2864	1.37383	1.39608
	1456.81	1.19729	1.26797	1.28143	1.37298	1.39085
	1458.6	1.19764	1.26662	1.28193	1.37221	1.38791
	1460.39	1.19743	1.26595	1.28048	1.36971	1.38674
	1462.18	1.1963	1.26532	1.27888	1.37016	1.38747
	1463.96	1.19586	1.2628	1.27729	1.37166	1.38774
	1465.75	1.18878	1.25362	1.27139	1.36515	1.38352
	1467.54	1.1846	1.25051	1.26722	1.35569	1.38306
	1469.33	1.18577	1.25188	1.26646	1.35211	1.38523
	1471.11	1.18753	1.2527	1.26761	1.35515	1.38689
	1472.9	1.18957	1.25403	1.27144	1.3625	1.39092
	1474.69	1.18727	1.25491	1.27147	1.3636	1.38535
	1476.48	1.18584	1.25327	1.2705	1.36183	1.37787
	1478.26	1.18789	1.24987	1.26851	1.36056	1.37381
	1480.05	1.18714	1.24424	1.26514	1.35799	1.36738
	1481.84	1.18351	1.23543	1.26356	1.3502	1.35892
	1483.63	1.18261	1.23177	1.26372	1.34592	1.35665
	1485.41	1.17976	1.23036	1.25926	1.33921	1.3548
	1487.2	1.17048	1.22762	1.25282	1.32638	1.3478
	1488.99	1.1667	1.22834	1.25119	1.32419	1.34355
	1490.78	1.16829	1.22907	1.24919	1.32735	1.34242
	1492.56	1.17259	1.22909	1.24672	1.32986	1.33991
	1494.35	1.18101	1.23254	1.25048	1.33785	1.34408
	1496.14	1.18576	1.23508	1.2534	1.34399	1.34681
	1497.93	1.1883	1.2361	1.25216	1.34223	1.34827
	1499.71	1.19001	1.23743	1.25466	1.3376	1.35247
	1501.5	1.19281	1.23839	1.25951	1.33406	1.35701
	1503.29	1.19464	1.24217	1.26284	1.33606	1.36046
	1505.08	1.19143	1.24116	1.25833	1.33425	1.35392
	1506.86	1.18972	1.23813	1.2515	1.33309	1.34413
	1508.65	1.19172	1.23689	1.24903	1.33426	1.33987
	1510.44	1.19788	1.24284	1.25347	1.33987	1.34292
	1512.23	1.19349	1.24109	1.25073	1.33408	1.3418
	1514.01	1.19031	1.23709	1.24907	1.32667	1.34254
	1515.8	1.18684	1.23219	1.24962	1.31971	1.34073
	1517.59	1.18091	1.22768	1.24632	1.31434	1.33649
	1519.38	1.1727	1.22224	1.23777	1.30829	1.32809
	1521.16	1.166	1.21487	1.22682	1.30197	1.31951
	1522.95	1.16807	1.21174	1.22337	1.29952	1.31716
	1524.74	1.16593	1.20614	1.22264	1.29605	1.30859
	1526.53	1.15585	1.19782	1.21625	1.28656	1.2954
	1528.31	1.14809	1.19355	1.2092	1.28131	1.28671
	1530.1	1.14765	1.1963	1.20754	1.28425	1.28328
	1531.89	1.15175	1.2033	1.20908	1.28914	1.28754
	1533.68	1.15412	1.20813	1.21085	1.29024	1.29159
	1535.46	1.15149	1.20543	1.20748	1.28835	1.28886
	1537.25	1.14989	1.1985	1.20321	1.28685	1.28508
	1539.04	1.14907	1.1941	1.20268	1.28367	1.28313
	1540.83	1.14938	1.19301	1.2034	1.28174	1.28361
	1542.61	1.15007	1.19202	1.20311	1.28039	1.28375
	1544.4	1.14731	1.18834	1.19777	1.27619	1.28232
	1546.19	1.14206	1.18703	1.19035	1.27128	1.27853
	1547.98	1.13892	1.1876	1.18804	1.26804	1.27505
	1549.76	1.14053	1.19088	1.19296	1.26809	1.27908
	1551.55	1.1443	1.19278	1.19672	1.2702	1.28376
	1553.34	1.14648	1.19215	1.19782	1.27216	1.28445
	1555.13	1.14664	1.19078	1.19713	1.26753	1.28252
	1556.91	1.14831	1.19224	1.19669	1.26466	1.28359
	1558.7	1.15038	1.19297	1.19745	1.26461	1.28387
	1560.49	1.15594	1.19234	1.20405	1.26753	1.28748
	1562.28	1.15532	1.1885	1.20356	1.26722	1.28693
	1564.06	1.15113	1.18643	1.20112	1.2653	1.28589
	1565.85	1.14839	1.18794	1.20103	1.26515	1.28423
	1567.64	1.14625	1.18657	1.19677	1.26335	1.27975
	1569.43	1.1401	1.17783	1.18671	1.25752	1.26944
	1571.21	1.13354	1.16929	1.17947	1.25267	1.2606
	1573	1.13115	1.16925	1.17679	1.25296	1.25616
	1574.79	1.13247	1.17294	1.17391	1.25014	1.25382
	1576.58	1.13627	1.17741	1.17553	1.25327	1.25528
	1578.36	1.13487	1.17658	1.1762	1.25481	1.2574
	1580.15	1.13571	1.17656	1.18065	1.25243	1.25799
	1581.94	1.13866	1.18083	1.18372	1.24807	1.25941
	1583.73	1.1379	1.18447	1.18074	1.24316	1.25848
	1585.51	1.1289	1.17961	1.17418	1.23533	1.25238
	1587.3	1.1198	1.17101	1.16717	1.2279	1.24686
	1589.09	1.1137	1.16365	1.16127	1.22408	1.24227
	1590.88	1.11715	1.16339	1.16238	1.22804	1.24332
	1592.66	1.11991	1.1604	1.16027	1.229	1.24039
	1594.45	1.11505	1.15531	1.15587	1.2231	1.23226
	1596.24	1.10885	1.15227	1.15333	1.22012	1.22814
	1598.03	1.1056	1.1469	1.14961	1.21862	1.22567
	1599.81	1.10279	1.1432	1.14893	1.21581	1.22515
	1601.6	1.09865	1.14013	1.145	1.20951	1.22066
	1603.39	1.09043	1.13392	1.13851	1.20169	1.21011
	1605.18	1.08777	1.13037	1.13621	1.19979	1.205
	1606.96	1.09646	1.13384	1.14364	1.20697	1.21019
	1608.75	1.10461	1.13861	1.14658	1.21213	1.21198
	1610.54	1.10657	1.14356	1.14727	1.21507	1.21202
	1612.33	1.10879	1.14993	1.15376	1.22061	1.21692
	1614.11	1.10723	1.15091	1.15629	1.22027	1.22056
	1615.9	1.10662	1.14914	1.15616	1.21849	1.22429
	1617.69	1.10491	1.14447	1.15186	1.21488	1.22307
	1619.48	1.10219	1.13897	1.14541	1.20768	1.21816
	1621.26	1.10004	1.13532	1.14265	1.20402	1.21523
	1623.05	1.10109	1.13675	1.14434	1.20572	1.21838
	1624.84	1.09629	1.13279	1.14214	1.20398	1.21508
	1626.63	1.09116	1.12943	1.1402	1.20086	1.2082
	1628.41	1.08901	1.12898	1.13775	1.19853	1.20333
	1630.2	1.08754	1.13118	1.13883	1.19865	1.20229
	1631.99	1.08574	1.13228	1.13785	1.1955	1.20097
	1633.78	1.08656	1.13151	1.13564	1.1928	1.19832
	1635.56	1.0892	1.13037	1.13331	1.19083	1.19766
	1637.35	1.09182	1.13364	1.13404	1.19224	1.2022
	1639.14	1.09232	1.13676	1.1329	1.1916	1.20485
	1640.93	1.09299	1.1423	1.13341	1.19416	1.20696
	1642.71	1.09189	1.14417	1.13239	1.19383	1.20514
	1644.5	1.08761	1.14093	1.129	1.1882	1.19999
	1646.29	1.0865	1.13737	1.13034	1.18654	1.20029
	1648.08	1.09054	1.13737	1.13733	1.19214	1.20479
	1649.86	1.0965	1.1384	1.14317	1.19626	1.20864
	1651.65	1.09958	1.13528	1.13925	1.19241	1.20565
	1653.44	1.09811	1.12716	1.13416	1.18544	1.19871
	1655.23	1.0914	1.11573	1.12979	1.17786	1.1893
	1657.01	1.08389	1.11122	1.12841	1.17388	1.18376
	1658.8	1.07966	1.11155	1.13027	1.17667	1.18036
	1660.59	1.08236	1.11377	1.13399	1.18475	1.18054
	1662.38	1.08461	1.11284	1.13405	1.1858	1.18153
	1664.16	1.08161	1.1108	1.12922	1.17893	1.17911
	1665.95	1.07697	1.11187	1.12542	1.17422	1.17847
	1667.74	1.0818	1.11936	1.12899	1.17985	1.18735
	1669.53	1.08661	1.12149	1.13363	1.18487	1.19257
	1671.31	1.08792	1.12203	1.13545	1.18182	1.1891
	1673.1	1.08463	1.11863	1.13385	1.17433	1.18044
	1674.89	1.07748	1.11138	1.12961	1.1664	1.17119
	1676.68	1.07004	1.10351	1.12299	1.15877	1.16407
	1678.46	1.06634	1.10075	1.11851	1.15339	1.16072
	1680.25	1.06676	1.10261	1.11557	1.153	1.16047
	1682.04	1.06921	1.10632	1.11556	1.1563	1.1595
	1683.83	1.07249	1.10788	1.11448	1.15721	1.15762
	1685.61	1.07017	1.10704	1.11053	1.15232	1.15456
	1687.4	1.06374	1.10166	1.10591	1.14756	1.14986
	1689.19	1.06234	1.09961	1.10697	1.1467	1.14692
	1690.98	1.06284	1.10087	1.11021	1.14772	1.14647
	1692.76	1.06161	1.10172	1.11288	1.14758	1.14673
	1694.55	1.06353	1.10383	1.11734	1.1489	1.15002
	1696.34	1.07119	1.108	1.12079	1.15258	1.15734
	1698.13	1.07224	1.10548	1.11395	1.14941	1.15885
	1699.91	1.0673	1.09867	1.10407	1.14293	1.15543
	1701.7	1.06264	1.09279	1.09834	1.13892	1.14868
	1703.49	1.06329	1.09292	1.09972	1.13996	1.14882
	1705.28	1.06606	1.0961	1.10207	1.14307	1.15502
	1707.06	1.06585	1.09452	1.10146	1.14003	1.1579
	1708.85	1.06478	1.09103	1.10164	1.13574	1.15683
	1710.64	1.06436	1.08949	1.10223	1.13274	1.15437
	1712.43	1.06606	1.09156	1.10249	1.13378	1.1543
	1714.21	1.0684	1.09591	1.10266	1.13763	1.15379
	1716	1.07198	1.10419	1.10547	1.14263	1.15385
	1717.79	1.0666	1.10715	1.10303	1.13909	1.15105
	1719.58	1.06242	1.10333	1.0984	1.13407	1.14637
	1721.36	1.05986	1.09703	1.09618	1.12965	1.14349
	1723.15	1.055	1.08946	1.093	1.1235	1.13816
	1724.94	1.05191	1.08533	1.08909	1.1196	1.13405
	1726.73	1.05251	1.08527	1.08456	1.11931	1.13257
	1728.51	1.05692	1.09116	1.08843	1.12651	1.13612
	1730.3	1.06177	1.09831	1.09616	1.13396	1.14298
	1732.09	1.06089	1.09733	1.09603	1.13257	1.14557
	1733.88	1.05837	1.09402	1.09264	1.12993	1.14639
	1735.66	1.05661	1.09113	1.09263	1.12918	1.14676
	1737.45	1.05741	1.09131	1.09271	1.12768	1.14569
	1739.24	1.06126	1.09255	1.0927	1.12592	1.1471
	1741.03	1.06675	1.09351	1.09424	1.12783	1.14885
	1742.81	1.06987	1.09652	1.09447	1.12922	1.15117
	1744.6	1.07551	1.09923	1.09616	1.12884	1.15289
	1746.39	1.07827	1.10013	1.09683	1.12537	1.15269
	1748.18	1.07286	1.09559	1.09369	1.11681	1.14686
	1749.96	1.06564	1.09088	1.09327	1.11068	1.13846
	1751.75	1.06199	1.09078	1.09473	1.11183	1.13284
	1753.54	1.06173	1.09515	1.09696	1.11673	1.13342
	1755.33	1.06153	1.09573	1.09736	1.1176	1.13298
	1757.11	1.06105	1.09046	1.09751	1.11712	1.13233
	1758.9	1.05861	1.08196	1.09174	1.11485	1.13077
	1760.69	1.05477	1.0714	1.08164	1.11148	1.12583
	1762.48	1.05283	1.06908	1.07926	1.11109	1.12109
	1764.26	1.05722	1.07528	1.08667	1.11675	1.12606
	1766.05	1.06059	1.08029	1.09143	1.12038	1.12981
	1767.84	1.06416	1.08226	1.09145	1.12236	1.13069
	1769.63	1.06376	1.07955	1.0861	1.1205	1.12862
	1771.41	1.06269	1.07892	1.08333	1.11609	1.12683
	1773.2	1.06418	1.08128	1.0865	1.11298	1.12771
	1774.99	1.06181	1.08357	1.0896	1.11164	1.12876
	1776.78	1.05937	1.08429	1.09396	1.11265	1.12937
	1778.56	1.05977	1.08443	1.09695	1.11281	1.1285
	1780.35	1.05908	1.08153	1.09614	1.11011	1.12529
	1782.14	1.05817	1.07746	1.09372	1.1037	1.12073
	1783.93	1.05859	1.07742	1.0926	1.10112	1.11776
	1785.71	1.05109	1.07252	1.08547	1.09611	1.11151
	1787.5	1.04335	1.06744	1.08014	1.08983	1.10578
	1789.29	1.04253	1.0673	1.07942	1.08728	1.10452
	1791.08	1.04372	1.06759	1.07925	1.08677	1.10643
	1792.86	1.0462	1.06945	1.08013	1.09069	1.10888
	1794.65	1.05554	1.07781	1.08881	1.09995	1.11535
	1796.44	1.06339	1.08413	1.09613	1.10301	1.11812
	1798.23	1.06512	1.08351	1.09568	1.10045	1.11514
	1800.01	1.06641	1.08252	1.09728	1.09855	1.11306
	1801.8	1.06855	1.08418	1.10176	1.09993	1.1134
	1803.59	1.06113	1.07997	1.09703	1.09718	1.10993
	1805.38	1.0577	1.07938	1.09548	1.10021	1.11129
	1807.16	1.05408	1.08139	1.09446	1.10108	1.11136
	1808.95	1.05247	1.08451	1.09045	1.10326	1.11138
	1810.74	1.05094	1.08464	1.08349	1.10412	1.10904
	1812.53	1.05302	1.0857	1.08368	1.10594	1.10824
	1814.31	1.05519	1.0866	1.08505	1.10491	1.10833
	1816.1	1.05415	1.084	1.08483	1.10138	1.10823
	1817.89	1.05052	1.08331	1.08326	1.09778	1.10687
	1819.68	1.05244	1.08637	1.08469	1.09934	1.10757
	1821.46	1.05568	1.08453	1.08543	1.1019	1.10975
	1823.25	1.05478	1.08247	1.08499	1.10053	1.11095
	1825.04	1.056	1.08609	1.08948	1.10221	1.11444
	1826.83	1.05433	1.08646	1.091	1.10545	1.1123
	1828.61	1.04963	1.07904	1.08531	1.10163	1.10452
	1830.4	1.04536	1.06869	1.07495	1.09301	1.09451
	1832.19	1.04736	1.06659	1.0728	1.09073	1.09164
	1833.98	1.04833	1.06695	1.07397	1.08863	1.09059
	1835.76	1.04366	1.06448	1.07056	1.08464	1.08814
	1837.55	1.0395	1.06158	1.06797	1.08216	1.0872
	1839.34	1.03952	1.06297	1.07118	1.08546	1.09011
	1841.13	1.04281	1.06543	1.07598	1.08884	1.0904
	1842.91	1.04205	1.061	1.07331	1.08652	1.08633
	1844.7	1.0393	1.0557	1.06863	1.08233	1.08185
	1846.49	1.03343	1.04933	1.06084	1.07736	1.07448
	1848.28	1.0326	1.04729	1.05617	1.07701	1.07067
	1850.06	1.03757	1.05299	1.05885	1.08196	1.07171
	1851.85	1.04125	1.06048	1.06365	1.08612	1.07562
	1853.64	1.0416	1.06412	1.06639	1.08685	1.08008
	1855.43	1.04253	1.06572	1.06794	1.08764	1.08399
	1857.21	1.04359	1.06714	1.07092	1.08887	1.08362
	1859	1.04581	1.06702	1.07003	1.0864	1.08041
	1860.79	1.04879	1.06891	1.07	1.08384	1.08174
	1862.58	1.04662	1.06871	1.06823	1.08168	1.08138
	1864.36	1.04704	1.06907	1.06525	1.08073	1.08078
	1866.15	1.05067	1.0741	1.06785	1.08255	1.0828
	1867.94	1.04774	1.07091	1.06536	1.07708	1.0783
	1869.73	1.04165	1.06347	1.0598	1.06778	1.07116
	1871.51	1.03888	1.06079	1.0558	1.06378	1.068
	1873.3	1.03801	1.06131	1.0538	1.06297	1.06824
	1875.09	1.03379	1.05964	1.05083	1.05846	1.06536
	1876.88	1.02985	1.05725	1.05023	1.05792	1.0626
	1878.66	1.02654	1.05353	1.05079	1.05863	1.06108
	1880.45	1.02318	1.05009	1.05007	1.05706	1.05935
	1882.24	1.02335	1.04618	1.04506	1.05453	1.05876
	1884.03	1.02349	1.04245	1.04071	1.0512	1.05711
	1885.81	1.02324	1.04235	1.04068	1.05039	1.05527
	1887.6	1.01902	1.03797	1.03733	1.04656	1.05067
	1889.39	1.01534	1.03349	1.03148	1.04252	1.04556
	1891.18	1.01611	1.03318	1.03335	1.04316	1.04411
	1892.96	1.0177	1.03293	1.03626	1.04387	1.0463
	1894.75	1.02368	1.0351	1.03877	1.04807	1.05364
	1896.54	1.02603	1.0371	1.04001	1.05271	1.05737
	1898.33	1.02621	1.03791	1.04258	1.05299	1.05545
	1900.11	1.03045	1.04189	1.04845	1.0549	1.05775
	1901.9	1.03155	1.04407	1.05065	1.0548	1.05707
	1903.69	1.02533	1.04063	1.0454	1.05073	1.05163
	1905.48	1.02108	1.03873	1.04161	1.04853	1.05146
	1907.26	1.02377	1.03944	1.04229	1.0505	1.05495
	1909.05	1.02996	1.04158	1.04488	1.05518	1.05888
	1910.84	1.03292	1.04005	1.0453	1.05561	1.05729
	1912.63	1.02566	1.0314	1.0366	1.04503	1.04605
	1914.41	1.01883	1.02434	1.03079	1.03521	1.03835
	1916.2	1.01715	1.02203	1.02902	1.03022	1.03539
	1917.99	1.01407	1.0169	1.02093	1.0239	1.0321
	1919.78	1.01179	1.01391	1.01293	1.01848	1.02631
	1921.56	1.00943	1.00979	1.00499	1.00829	1.01433
	1923.35	1.00824	1.00774	1.00224	1.00002	1.00553
	1925.14	1.00967	1.00881	1.00098	0.99696	1.00083
	1926.93	1.00941	1.00839	0.99611	0.99488	0.99543
	1928.71	1.00735	1.00456	0.98766	0.99041	0.98812
	1930.5	1.00659	1.00088	0.98396	0.98633	0.98272
	1932.29	1.00653	0.99832	0.98518	0.98239	0.98041
	1934.08	1.00927	1.001	0.98706	0.98242	0.98049
	1935.86	1.01064	1.0036	0.98682	0.98351	0.98102
	1937.65	1.00891	1.00165	0.98611	0.98156	0.9807
	1939.44	1.00412	0.99627	0.98402	0.97797	0.97734
	1941.23	0.99965	0.99166	0.98252	0.97855	0.97533
	1943.01	0.99829	0.99102	0.98273	0.9815	0.97604
	1944.8	1.00025	0.99527	0.98834	0.9865	0.98152
	1946.59	1.00284	1.00005	0.99508	0.9915	0.98843
	1948.38	1.00095	1.00001	0.99599	0.9921	0.99068
	1950.16	0.9971	0.99684	0.99382	0.99149	0.99087
	1951.95	0.99477	0.995	0.99354	0.9924	0.99236
	1953.74	0.99288	0.99477	0.99553	0.99499	0.99528
	1955.53	0.99292	0.99624	0.9985	0.99936	0.9994
	1957.31	0.9944	0.99798	1.00173	1.00425	1.00268
	1959.1	0.99841	1.00236	1.00671	1.00949	1.00707
	1960.89	1.00144	1.00615	1.01031	1.01383	1.0103
	1962.68	1.00033	1.00518	1.00992	1.01349	1.01088
	1964.46	0.99987	1.00555	1.00872	1.01292	1.01086
	1966.25	0.99905	1.00718	1.00846	1.0136	1.00993
	1968.04	0.9969	1.00688	1.00558	1.01245	1.00733
	1969.83	0.99535	1.0058	1.00359	1.01021	1.00547
	1971.62	0.99552	1.006	1.00428	1.00888	1.00415
	1973.4	0.99685	1.00785	1.00669	1.00978	1.00553
	1975.19	0.99937	1.0107	1.00938	1.01156	1.00849
	1976.98	1.00204	1.01263	1.01099	1.01398	1.01128
	1978.77	1.00277	1.01235	1.01092	1.01448	1.01167
	1980.55	1.00338	1.0119	1.0099	1.0136	1.01091
	1982.34	1.00365	1.01075	1.00796	1.01245	1.01022
	1984.13	1.00176	1.00777	1.00595	1.01111	1.0087
	1985.91	1.00023	1.00532	1.00682	1.01002	1.0075
	1987.7	1.00079	1.00586	1.00815	1.01025	1.00784
	1989.49	0.99961	1.00622	1.0068	1.00931	1.00752
	1991.28	0.99811	1.00678	1.00578	1.00967	1.009
	1993.06	0.99725	1.00715	1.00572	1.00991	1.01004
	1994.85	0.99586	1.00625	1.00561	1.00783	1.00849
	1996.64	0.99355	1.00523	1.0053	1.0038	1.00611
	1998.43	0.99303	1.00393	1.00532	1.00169	1.00448
	2000.21	0.9966	1.00569	1.00755	1.00589	1.0082
	2002	0.99917	1.00732	1.00995	1.00958	1.01333
	2003.79	0.99917	1.00722	1.01083	1.01179	1.01627
	2005.58	1.00039	1.00745	1.01303	1.01435	1.01828
	2007.37	1.00088	1.00641	1.01317	1.01593	1.01784
	2009.15	1.00164	1.00612	1.01335	1.0168	1.01595
	2010.94	1.002	1.00755	1.01306	1.01602	1.01457
	2012.73	1.00059	1.00745	1.01152	1.01335	1.01342
	2014.52	1.00018	1.00662	1.01036	1.01239	1.01221
	2016.3	1.00128	1.00679	1.01161	1.01198	1.01226
	2018.09	1.00234	1.00835	1.01438	1.0121	1.01422
	2019.88	1.00434	1.01151	1.01689	1.01394	1.01857
	2021.66	1.00609	1.01461	1.01863	1.01687	1.02358
	2023.45	1.00472	1.01389	1.01667	1.01603	1.025
	2025.24	1.00404	1.01234	1.01369	1.01263	1.02268
	2027.03	1.00583	1.01293	1.01276	1.01133	1.01971
	2028.82	1.00915	1.01521	1.01434	1.01272	1.01879
	2030.6	1.01124	1.01546	1.01489	1.01353	1.01927
	2032.39	1.01036	1.01306	1.01348	1.01361	1.01754
	2034.18	1.00886	1.01227	1.0132	1.01516	1.01591
	2035.96	1.00838	1.0121	1.01174	1.01472	1.01423
	2037.75	1.00727	1.00929	1.00747	1.01192	1.01242
	2039.54	1.00511	1.00541	1.00505	1.01002	1.01092
	2041.33	1.00288	1.00251	1.00589	1.01014	1.01072
	2043.12	1.00284	1.00284	1.00776	1.01124	1.01345
	2044.9	1.00237	1.00353	1.00806	1.01086	1.0144
	2046.69	1.00122	1.0029	1.00668	1.00965	1.01321
	2048.48	0.99799	1.00019	1.00616	1.0094	1.01371
	2050.26	0.99439	0.99941	1.00581	1.00812	1.01406
	2052.05	0.99471	1.00286	1.00688	1.0066	1.01278
	2053.84	0.99876	1.00852	1.01019	1.00926	1.01308
	2055.63	1.00335	1.01203	1.01388	1.01405	1.01557
	2057.41	1.00555	1.01159	1.01507	1.01651	1.01613
	2059.2	1.0037	1.00756	1.01303	1.01406	1.01338
	2060.99	0.99954	1.00369	1.00935	1.00978	1.01046
	2062.78	0.9992	1.00495	1.01002	1.01051	1.01173
	2064.56	0.99908	1.00717	1.01197	1.01217	1.01394
	2066.35	0.99674	1.0074	1.01065	1.01118	1.01451
	2068.14	0.99731	1.00856	1.00996	1.01241	1.01505
	2069.93	1.00149	1.01216	1.01159	1.01442	1.01526
	2071.72	1.0028	1.01217	1.0106	1.01257	1.01167
	2073.5	1.00234	1.00976	1.00905	1.00944	1.00978
	2075.29	0.99976	1.00639	1.00756	1.00638	1.00832
	2077.08	0.99624	1.00397	1.0055	1.00437	1.00612
	2078.86	0.99411	1.00316	1.00338	1.00377	1.00372
	2080.65	0.99417	1.00313	1.00094	1.00361	1.00263
	2082.44	0.99527	1.00243	0.99886	1.00171	1.00078
	2084.23	0.99783	1.00329	1.00089	1.00267	1.00172
	2086.01	0.99982	1.00521	1.00521	1.00624	1.00554
	2087.8	0.99981	1.00479	1.00624	1.00754	1.00627
	2089.59	0.99851	1.00231	1.00416	1.0058	1.00449
	2091.38	0.99774	1.00018	1.00168	1.00419	1.00304
	2093.16	0.99738	0.99929	1.00066	1.00442	1.00076
	2094.95	0.99903	1.00098	1.00235	1.00544	1.00017
	2096.74	1.00203	1.00228	1.00441	1.00668	1.00231
	2098.53	1.00233	1.00103	1.00478	1.0058	1.00309
	2100.32	1.0022	1.00008	1.00599	1.00608	1.00373
	2102.1	1.00157	1.00007	1.00612	1.00572	1.00389
	2103.89	1.00327	1.00084	1.00641	1.00632	1.0057
	2105.68	1.00587	1.00126	1.00598	1.00759	1.00769
	2107.47	1.0045	1.0006	1.00372	1.00687	1.00688
	2109.25	1.00139	0.99801	1.0017	1.00537	1.00481
	2111.04	0.99984	0.99714	1.00137	1.00616	1.00347
	2112.83	1.00079	0.99968	1.00285	1.00936	1.00387
	2114.61	0.99916	1.0001	1.00234	1.009	1.0022
	2116.4	0.99513	0.99838	1.00057	1.00583	0.99897
	2118.19	0.99275	0.9974	0.99944	1.00182	0.99675
	2119.98	0.99424	0.99934	1.00082	1.00141	0.99885
	2121.76	0.99701	1.0015	1.00302	1.00464	1.00251
	2123.55	0.99858	1.00192	1.00528	1.00715	1.00527
	2125.34	0.99724	1.0009	1.00526	1.0075	1.00658
	2127.13	0.99738	1.00179	1.00518	1.00749	1.00754
	2128.91	0.998	1.00058	1.00426	1.00668	1.00801
	2130.7	0.99567	0.99585	1.00227	1.00213	1.00601
	2132.49	0.99352	0.99227	1.00252	1.0002	1.00367
	2134.28	0.99341	0.99355	1.00265	1.00181	1.0025
	2136.07	0.99462	0.99618	1.00192	1.00258	1.00109
	2137.85	0.99652	0.99989	1.00314	1.00238	1.00233
	2139.64	0.99524	0.99971	1.00185	0.99999	1.00207
	2141.43	0.99494	0.99896	1.00024	1.00027	1.00193
	2143.22	0.9945	0.99822	0.9989	1.00064	1.00079
	2145	0.99415	0.99786	0.99893	1.00105	1.00152
	2146.79	0.99569	0.99934	1.00091	1.00191	1.00439
	2148.58	0.9954	0.999	1.00237	1.00204	1.00595
	2150.36	0.99407	0.998	1.00294	1.00166	1.00622
	2152.15	0.99333	0.99772	1.0043	1.00205	1.00577
	2153.94	0.99425	1.00015	1.0057	1.00353	1.00686
	2155.73	0.99703	1.00317	1.00653	1.00677	1.00868
	2157.51	0.99853	1.00325	1.00665	1.00762	1.00881
	2159.3	1.00002	1.00292	1.00804	1.00731	1.0092
	2161.09	1.00178	1.00435	1.01064	1.00886	1.01149
	2162.88	1.00325	1.00497	1.01225	1.01078	1.01427
	2164.66	1.004	1.00416	1.0108	1.01211	1.01424
	2166.45	1.00384	1.00367	1.00843	1.01087	1.01335
	2168.24	1.00271	1.00249	1.00733	1.00862	1.01122
	2170.03	1.00084	0.99916	1.00544	1.00435	1.00715
	2171.82	0.99953	0.99717	1.00303	1.00037	1.00533

## Sheet: SFig3a
Supplementary Fig3a		i	E_m	HFR	IRfree
		mA/cm²	V	Ohm cm²	V
		12.5	2.26191	0.44214	2.25639
		25	2.37673	0.37083	2.36746
		50	2.49239	0.33685	2.47555
		100	2.57759	0.32177	2.54541
		150	2.64569	0.30903	2.59934
		200	2.70057	0.29295	2.64198
		300	2.79186	0.2663	2.71197
		500	3.01571	0.24049	2.89547
		750	3.27211	0.26567	3.07286

## Sheet: SFig3b
Supplementary Fig3b		i	FE CO	FE H2
		mA/cm²	%	%
		12.5	75.2482	26.2923
		25	83.9539	14.8586
		50	84.2982	7.81671
		100	88.2453	2.47562
		150	96.8874	1.21731
		200	97.657	0.85526
		300	97.5703	0.8366
		500	86.9316	1.37098
		750	26.3428	46.2552

## Sheet: SFig3c
Supplementary Fig3c		Cell voltage	total current density	CO partial current density	H2 partial current density
		V	mA/cm²	mA/cm²	mA/cm²
		2.26191	12.5	9.40602	3.28653
		2.37673	25	20.9885	3.71465
		2.49239	50	42.1491	3.90835
		2.57759	100	88.2453	2.47562
		2.64569	150	145.331	1.82596
		2.70057	200	195.314	1.71052
		2.79186	300	292.711	2.50979
		3.01571	500	434.658	6.8549
		3.27211	750	197.571	346.914

## Sheet: SFig 6
Supplementary Figure S6		Sample Thickness / cm	Neutron transmission through H2O	Neutron transmission through KHCO3	Neutron transmission through K2CO3	Neutron transmission through KCOOH	Neutron transmission through HCOOH	Neutron transmission through C
		0.01	0.945	0.9878	0.9991	0.9873	0.9723	1
		0.05	0.7536	0.9403	0.9955	0.9379	0.8688	1
		0.1	0.5679	0.8843	0.991	0.8797	0.7548	0.9999
		0.2	0.3225	0.7819	0.9821	0.7738	0.5697	0.9999
		0.3	0.1831	0.6914	0.9733	0.6807	0.43	0.9998
		0.4	0.104	0.6114	0.9645	0.5988	0.3245	0.9997
		0.5	0.0591	0.5406	0.9559	0.5268	0.2449	0.9997
		0.6	0.0335	0.478	0.9473	0.4634	0.1849	0.9996
		0.7	0.019	0.4227	0.9388	0.4076	0.1395	0.9995
		0.8	0.0108	0.3738	0.9303	0.3586	0.1053	0.9995
		0.9	0.00614	0.3305	0.922	0.3155	0.0795	0.9994
		1	0.00349	0.2923	0.9137	0.2775	0.06	0.9993

[truncated: 2 more sheets: SFig7, SFig 8]
